# Supplementary material for: Genome-wide analysis reveals molecular convergence underlying domestication in 7 bird and mammals
Source: BMC Genomics. 2020 Mar 4;21:204. doi: 10.1186/s12864-020-6613-1 (PMC7057487; doi:10.1186/s12864-020-6613-1)
Supplement: Supplementary file 1 — Additional file 1. Supplementary Tables [file 12864_2020_6613_MOESM1_ESM.xlsx]

## Sheet: Supplemental table titles
Table	Title
Table S1	The detailed information on sampling, whole-genome resequencing, read mapping and identified genetic variants for 68 chickens in 6 domesticated breeds and 3 wild populations
Table S2	The information on four-population test to verify the deduced introgression events from a Bayesian clustering inference in ADMIXTURE
Table S3	The enriched networks for the positively selected genes underlying chicken domestication using Integrity pathway analysis (IPA)
Table S4	The enriched disease or function annotations for the positively selected genes underlying chicken domestication using Integrity pathway analysis (IPA)
Table S5	The detailed information on RNA sequencing for the cerebrum and cerebellum of wild and dometicated chickens, and the information on read mapping
Table S6	The enriched biological processes for the differentially expressed genes between wild and domesticated chickens across cerebrum and cerebellum using PANTHER
Table S7	The enriched disease or function annotations for the 53 positively selected genes that also present expression divergences in cerebrum or cerebellum in domesticated chickens
Table S8	The enriched networks for the positively selected genes underlying domestication of 7 species using Integrity pathway analysis (IPA)
Table S9	The identified positively selected genes involved in nervous system functions across 7 domesticated species
Table S10	The list of convergent genes in at least 2 domesticated species, significantly convergent gene families in at least 4 domesticated species, and significantly convergent pathways in at least 5 domesticated species
Table S11	The synteny analysis for the shared genes with signature of positive selection in at least 2 domesticated species
Table S12	The enriched physiological functions and behaviors for the convergent genes in at least 2 domesticated species and the positively selected genes in 71 convergent gene families
Table S13	The χ2 test of deleterious vs. tolerated nonsynonymous SNPs in wild and domestic populations across pig, dog and chicken
Table S14	The enrichment analysis of the positively selected genes that showed signatures of selection in at least 2 species and were members in the common gene families and pathways in comparison with the risk factors of human neurological diseases and behavioral disorders annotated in the PheGenI project

## Sheet: Table S1
Sample No.	Sample ID*	Breeds	Gender	Collected regions	Number of paird-end reads	Read depth	Mapped reads (%)	Properly paired reads (%)	SNPs#
									Autosome	Chromosome Z
1	XH1	Guangdong Xinghua	Male	South China Agricultural University	113860179	10X	0.9875	0.9638	4741640	241047
2	XH2	Guangdong Xinghua	Male	South China Agricultural University	115148515	10X	0.9953	0.9764	4867074	247500
3	XH3	Guangdong Xinghua	Male	South China Agricultural University	101326356	9X	0.9947	0.9675	4745554	222223
4	XH4	Guangdong Xinghua	Male	South China Agricultural University	107590714	10X	0.995	0.9694	4840972	233178
5	XH5	Guangdong Xinghua	Male	South China Agricultural University	110699895	10X	0.994	0.9663	4885648	239047
6	XH6	Guangdong Xinghua	Male	South China Agricultural University	95278067	9X	0.9937	0.962	4569132	220393
7	XH7	Guangdong Xinghua	Female	South China Agricultural University	99732500	9X	0.9937	0.9656	4805656	-
8	XH8	Guangdong Xinghua	Female	South China Agricultural University	109739782	10X	0.9935	0.9669	4954838	-
9	XH9	Guangdong Xinghua	Female	South China Agricultural University	139359327	12X	0.9946	0.9587	5278127	-
10	XH10	Guangdong Xinghua	Female	South China Agricultural University	114985001	10X	0.9951	0.9665	5049762	-
11	LXD1	Luxi Dou	Male	Chinese Game Chickens Breeding Farm in JuanCheng, Shandong Province	114381209	10X	0.9934	0.9553	4904922	236655
12	LXD2	Luxi Dou	Male	Chinese Game Chickens Breeding Farm in JuanCheng, Shandong Province	111509571	10X	0.9946	0.9608	4791524	224774
13	LXD3	Luxi Dou	Male	Chinese Game Chickens Breeding Farm in JuanCheng, Shandong Province	109429414	10X	0.9946	0.9624	4650950	234330
14	LXD4	Luxi Dou	Male	Chinese Game Chickens Breeding Farm in JuanCheng, Shandong Province	103693239	10X	0.9957	0.9655	4328242	216278
15	LXD5	Luxi Dou	Male	Chinese Game Chickens Breeding Farm in JuanCheng, Shandong Province	107437568	10X	0.9949	0.9667	4608953	218134
16	LXD6	Luxi Dou	Male	Chinese Game Chickens Breeding Farm in JuanCheng, Shandong Province	123307604	10X	0.9956	0.9704	4978643	247385
17	LXD7	Luxi Dou	Female	Chinese Game Chickens Breeding Farm in JuanCheng, Shandong Province	113371940	10X	0.9946	0.9603	4848876	-
18	LXD8	Luxi Dou	Female	Chinese Game Chickens Breeding Farm in JuanCheng, Shandong Province	96368670	9X	0.9945	0.9584	4488259	-
19	LXD9	Luxi Dou	Female	Chinese Game Chickens Breeding Farm in JuanCheng, Shandong Province	97249482	9X	0.9939	0.9582	4600334	-
20	LXD10	Luxi Dou	Female	Chinese Game Chickens Breeding Farm in JuanCheng, Shandong Province	124557456	10X	0.9941	0.9632	5033000	-
21	YOU1	Beijing You	Male	Beijing Academy of Agriculture and Forestry Sciences	104308886	10X	0.9943	0.9644	4208367	218842
22	YOU2	Beijing You	Male	Beijing Academy of Agriculture and Forestry Sciences	99514029	9X	0.9935	0.9633	4319225	214978
23	YOU3	Beijing You	Male	Beijing Academy of Agriculture and Forestry Sciences	97783316	9X	0.9944	0.9673	4400580	225506
24	YOU4	Beijing You	Male	Beijing Academy of Agriculture and Forestry Sciences	106181536	10X	0.9953	0.9716	4468956	235593
25	YOU5	Beijing You	Male	Beijing Academy of Agriculture and Forestry Sciences	101055204	9X	0.995	0.9667	4394704	229731
26	YOU6	Beijing You	Male	Beijing Academy of Agriculture and Forestry Sciences	125563088	10X	0.994	0.9522	5044089	254769
27	YOU7	Beijing You	Female	Beijing Academy of Agriculture and Forestry Sciences	108733673	10X	0.9948	0.9633	4529343	-
28	YOU8	Beijing You	Female	Beijing Academy of Agriculture and Forestry Sciences	106194729	10X	0.9943	0.9628	4489657	-
29	YOU9	Beijing You	Female	Beijing Academy of Agriculture and Forestry Sciences	98972684	9X	0.9949	0.9582	4483229	-
30	YOU10	Beijing You	Female	Beijing Academy of Agriculture and Forestry Sciences	125587579	10X	0.9946	0.9526	5071064	-
31	SILK1	Silkie	Male	Jiangxi Province (sampled from South China Agricultural University )	108933663	10X	0.9944	0.9553	4708547	237929
32	SILK2	Silkie	Male	Jiangxi Province (sampled from South China Agricultural University )	109086391	10X	0.9953	0.9626	4465346	216792
33	SILK3	Silkie	Male	Jiangxi Province (sampled from South China Agricultural University )	109773389	10X	0.9951	0.9668	4478035	214188
34	SILK4	Silkie	Male	Jiangxi Province (sampled from South China Agricultural University )	102397372	9X	0.9952	0.969	4331629	213861
35	SILK5	Silkie	Male	Jiangxi Province (sampled from South China Agricultural University )	111966457	10X	0.9947	0.9645	4467919	213270
36	SILK6	Silkie	Male	Taiwan, downloaded with accession number of PRJna202483 and extracted randomly to achieve coverage around 10X, comparable to the other samples	125491610	10X	0.9806	0.8352	4574242	220561
37	SILK7	Silkie	Male	Beijing (sampled from Institute of Animal Sciences of CAAS )	102097576	9X	0.9954	0.9645	4668092	224892
38	SILK8	Silkie	Male	Jiangxi Province (sampled from South China Agricultural University )	99378251	9X	0.9949	0.9633	4312369	215649
39	SILK9	Silkie	Female	Jiangxi Province (sampled from South China Agricultural University )	107940303	10X	0.9939	0.9667	4151600	-
40	SILK10	Silkie	Female	Jiangxi Province (sampled from South China Agricultural University )	110609674	10X	0.9942	0.9655	4518762	-
41	SILK11	Silkie	Female	Jiangxi Province (sampled from South China Agricultural University )	101094433	9X	0.9941	0.9714	4395489	-
42	RW1	Recessive White Rock	Male	South China Agricultural University	117594823	11X	0.9937	0.9711	4702516	218645
43	RW2	Recessive White Rock	Male	South China Agricultural University	110476081	10X	0.9934	0.9684	4639094	211834
44	RW3	Recessive White Rock	Male	South China Agricultural University	107370319	10X	0.994	0.9698	4531212	212484
45	RW4	Recessive White Rock	Male	South China Agricultural University	107300605	10X	0.9935	0.9663	4544113	204423
46	RW5	Recessive White Rock	Male	China Agricultural University	124815321	10X	0.9957	0.9716	4789602	232485
47	RW6	Recessive White Rock	Male	China Agricultural University	126579688	10X	0.9949	0.9541	4922268	238063
48	RW7	Recessive White Rock	Female	South China Agricultural University	99378251	9X	0.9949	0.9633	4622867	-
49	RW8	Recessive White Rock	Female	South China Agricultural University	107940303	10X	0.9939	0.9667	4626577	-
50	RW9	Recessive White Rock	Female	South China Agricultural University	110609674	10X	0.9942	0.9655	4606216	-
51	RW10	Recessive White Rock	Female	South China Agricultural University	101094433	9X	0.9941	0.9714	4612559	-
52	WL1	White Leghorn	Male	South China Agricultural University	112470790	10X	0.9959	0.9744	4233449	241919
53	WL2	White Leghorn	Female	South China Agricultural University	110225670	10X	0.995	0.9752	4349203	-
54	WL3	White Leghorn	Male	South China Agricultural University	113284157	10X	0.9851	0.9638	4133204	220726
55	WL4	White Leghorn	Male	South China Agricultural University	99355992	9X	0.9955	0.9749	4043906	226644
56	WL5	White Leghorn	Male	China Agricultural University	96306253	8X	0.9949	0.9543	4052006	221535
57	WL6	White Leghorn	Male	China Agricultural University	127872376	11X	0.9944	0.959	4506614	234499
58	WL7	White Leghorn	Female	South China Agricultural University	100051812	9X	0.9831	0.9607	4011342	-
59	WL8	White Leghorn	Female	South China Agricultural University	98369969	9X	0.9959	0.9775	4175877	-
60	WL9	White Leghorn	Female	China Agricultural University	125289269	10X	0.9942	0.9536	4580561	-
61	WL10	White Leghorn	Female	China Agricultural University	115517521	9X	0.9941	0.9486	4430839	-
62	RJF1	Red Jungle Fowl	Male	Guangxi Province	138111185	12X	0.9946	0.9478	5772729	309998
63	RJF2	Red Jungle Fowl	Female	Guangxi Province	129063662	11X	0.995	0.9551	5617280	-
64	RJF3	Red Jungle Fowl	Female	Yunnan Province (download from NCBI with BioProject Number PRJna241474)	140064867	12X	0.9894	0.9369	5478314	-
65	RJF4	Red Jungle Fowl	Male	Yunnan Province (download from NCBI with BioProject Number PRJna241474)	92012944	8X	0.9906	0.9337	5137693	349412
66	RJF5	Red Jungle Fowl	Female	Yunnan Province (download from NCBI with BioProject Number PRJna241474)	112659236	9X	0.9784	0.9066	4968162	-
67	RJF6	Red Jungle Fowl	Male	Hainan Province (download from NCBI with BioProject Number PRJna241474)	122299254	11X	0.9907	0.9367	5412181	338950
68	RJF7	Red Jungle Fowl	Male	Yunnan Province (download from NCBI with BioProject Number PRJna241474)	108211439	9X	0.9907	0.9354	5466208	364368
Statistics in breed	XH	Guangdong Xinghua			110772034	10X	0.9937	0.9663	11619346	453169
	LXD	Luxi Dou			110130615	10X	0.9946	0.9621	11336523	440092
	YOU	Beijing You			107389472	10X	0.9945	0.9622	10115431	420009
	SILK	Silkie			108069920	10X	0.9934	0.9532	9898051	407155
	RW	Recessive White Rock			111315950	10X	0.9942	0.9668	9199942	334570
	WL	White Leghorn			109874381	10X	0.9928	0.9642	8574998	345089
	RJF	Red Jungle Fowl			120346084	10X	0.9899	0.936	14166226	649631
Statistics in total					110676709	10X	0.9935	0.9696	20512889	962218
*XH: Guangdong Xinghua chicken; LXD: Luxi Dou chicken; YOU: Beijing You chicken; SILK: Silkie; RW: Recessive White Rock; WL: White Leghorn; RJF: Red Jungle Fowl
#SNP: Single nucleotide polymorphism

## Sheet: Table S2
Gene flow (From->To)*	Scenario #	Population				f4 (A, B; C, D)	f4 (A, B; C, D) statistic	Standard error	Z score $	P value	Significant $
		A	B	C	D
WL->RW	1	XH	WL	SILK	RW	(XH,WL;SILK,RW)	0.00734061	0.000394322	18.6158	0	Yes
WL->RW	1	XH	WL	LXD	RW	(XH,WL;LXD,RW)	0.00714594	0.000361303	19.7783	0	Yes
WL->RW	1	LXD	WL	SILK	RW	(LXD,WL;SILK,RW)	0.00792433	0.000416386	19.0312	0	Yes
WL->RW	2	XH	WL	SILK	RW	(XH,WL;SILK,RW)	0.00734061	0.000394322	18.6158	0	Yes
WL->RW	2	XH	WL	LXD	RW	(XH,WL;LXD,RW)	0.00714594	0.000361303	19.7783	0	Yes
WL->RW	2	LXD	WL	SILK	RW	(LXD,WL;SILK,RW)	0.00792433	0.000416386	19.0312	0	Yes
LXD->YOU	1	XH	LXD	YOU	SILK	(XH,LXD;YOU,SILK)	-0.000637269	0.000106357	-5.99179	1.03772e-09	Yes
LXD->YOU	2	XH	LXD	YOU	SILK	(XH,LXD;YOU,SILK)	-0.000637269	0.000106357	-5.99179	1.03772e-09	Yes
YOU->WL	1	XH	WL	YOU	SILK	(XH,WL;YOU,SILK)	-0.00233232	0.00018934	-12.3182	0	Yes
YOU->WL	2	XH	WL	YOU	SILK	(XH,WL;YOU,SILK)	-0.00233232	0.00018934	-12.3182	0	Yes
LXD->RJF	1	XH	RJF	LXD	SILK	(XH,RJF;LXD,SILK)	-0.00032994	9.01061e-05	-3.66168	0.000125283	Yes
LXD->RJF	1	XH	LXD	WL	RJF	(XH,LXD;WL,RJF)	0.000383961	0.000113035	3.39683	0.000340857	Yes
LXD->RJF	1	LXD	SILK	RW	RJF	(LXD,SILK;RW,RJF)	-0.000838191	0.000140937	-5.94729	1.36309e-09	Yes
LXD->RJF	1	LXD	SILK	WL	RJF	(LXD,SILK;WL,RJF)	-0.000135275	9.76643e-05	-1.3851	0.0830109	Yes
XH->RJF_YN_mix	2	XH	YOU	SILK	RJF_YN_mix	(XH,YOU;SILK,RJF_YN_mix)	-0.00294028	0.000166741	-17.6339	0	Yes
XH->RJF_YN_mix	2	XH	SILK	WL	RJF_YN_mix	(XH,SILK;WL,RJF_YN_mix)	-0.00046431	0.000143589	-3.2336	0.000611203	Yes
RJF_YN_mix->LXD	2	LXD	SILK	RW	RJF_YN_mix	(LXD,SILK;RW,RJF_YN_mix)	-0.00136285	0.000165619	-8.22883	0	Yes
RJF_YN_mix->LXD	2	LXD	SILK	WL	RJF_YN_mix	(LXD,SILK;WL,RJF_YN_mix)	-0.000659935	0.000135314	-4.87705	5.38421e-07	Yes
WL->RJF_YN	2	XH	WL	LXD	RJF_YN	(XH,WL;LXD,RJF_YN)	0.00505436	0.000199699	25.3099	0	Yes
WL->RJF_YN	2	XH	RJF_YN	SILK	WL	(XH,RJF_YN;SILK,WL)	0.00505472	0.000207569	24.3521	0	Yes
WL->RJF_YN	2	LXD	RJF_YN	SILK	WL	(LXD,RJF_YN;SILK,WL)	0.00674381	0.000248811	27.1041	0	Yes
SILK->RJF_HN	2	XH	SILK	WL	RJF_HN	(XH,SILK;WL,RJF_HN)	0.000452849	0.000133612	3.38929	0.000350369	Yes
SILK->RJF_HN	2	YOU	SILK	RW	RJF_HN	(YOU,SILK;RW,RJF_HN)	0.00158428	0.000174391	9.08466	0	Yes
SILK->RJF_HN	2	XH	SILK	LXD	RJF_HN	(XH,SILK;LXD,RJF_HN)	-0.0014309	0.000147256	-9.7171	0	No
SILK->RJF_HN	2	XH	SILK	YOU	RJF_HN	(XH,SILK;YOU,RJF_HN)	-0.00206209	0.000159145	-12.9573	0	No
SILK->RJF_HN	2	LXD	SILK	RW	RJF_HN	(LXD,SILK;RW,RJF_HN)	-0.000646244	0.000145268	-4.44863	0	No
SILK->RJF_HN	2	LXD	SILK	WL	RJF_HN	(LXD,SILK;WL,RJF_HN)	5.67e-05	0.000107078	0.529264	0.298333	No
* XH: Guangdong Xinghua chicken; LXD: Luxi Dou chicken; YOU: Beijing You chicken; SILK: Silkie; RW: Recessive White Rock; WL: White Leghorn; RJF: Red Jungle Fowl; RJF_YN: Red jungle fowls sampled from Yunnan province; RJF_YN_mix: Red jungle fowls sampled from Yunnan province, specified as admixed individuals; RJF_HN: Red jungle fowls sampled from Hainan province
# Scenario 1: integrating all RJFs into an outgroup; Scenario 2: subdividing RJFs into distinct populations based on the geographic locations
$ Z score = f4 (A, B; C, D) statistic/standard error; the significantly positive Z score indicates gene flow between A and C, or B and D, or both, whereas, negative implies introgression between A and D, or B and C, or both (Wang et al. 2015).

## Sheet: Table S3
ID	Score*	Number of focus molecules	Network terms
1	41	23	Cell-To-Cell Signaling and Interaction, Nervous System Development and Function, Cell Morphology
2	36	21	Cardiovascular Disease, Congenital Heart Anomaly, Developmental Disorder
3	36	21	Neurological Disease, Nervous System Development and Function, Organ Morphology
4	29	18	Ophthalmic Disease, Organismal Injury and Abnormalities, Cell Death and Survival
5	27	17	Molecular Transport, Connective Tissue Disorders, Organismal Injury and Abnormalities
6	23	15	Energy Production, Connective Tissue Disorders, Developmental Disorder
7	21	14	Cell Cycle, Nervous System Development and Function, Cell-To-Cell Signaling and Interaction
8	19	13	Developmental Disorder, Hereditary Disorder, Metabolic Disease
9	19	13	Developmental Disorder, Hereditary Disorder, Neurological Disease
10	15	11	Neurological Disease, Organismal Injury and Abnormalities, Inflammatory Response
11	15	11	Respiratory System Development and Function, Cell Morphology, Cell-To-Cell Signaling and Interaction
12	15	11	Cell Morphology, Cellular Assembly and Organization, Cellular Function and Maintenance
13	15	11	Cellular Assembly and Organization, Cellular Compromise, Gene Expression
14	11	9	Cancer, Hematological Disease, Immunological Disease
15	11	9	Developmental Disorder, Ophthalmic Disease, Organismal Injury and Abnormalities
* Score=-log10(P value), where, P value is the probability of finding f or more focus molecules in a set of n genes randomely selected from the Global Molecular Network when it is assumed that there are n genes in the network and f of them are focus molecules
#The terms highlighted with red font indicate those related to neurological processes or behaviors

## Sheet: Table S4
Categories	Diseases or Functions Annotation	p-Value	Molecules	Number of molecules
Psychological Disorders	Mood Disorders	2.38e-05	AQP4,DEGS2,DPYSL2,FGFR1,GRIK2,GSK3B,NPAS3,RELN,TENM4	9
Psychological Disorders	hyperactive behavior	9.65e-05	FEZ1,FGFR1,MCHR1,MFSD2A,NPAS3	5
Psychological Disorders	major affective disorder	0.000362	AQP4,DEGS2,DPYSL2,FGFR1,GRIK2,RELN,TENM4	7
Organismal Development, Organismal Injury and Abnormalities	abnormal morphology of head	4.07e-06	ALS2,ATP2B2,EPB41L1,ERC2,FGFR1,GSK3B,KAT6A,NF1,NPAS3,PLAT,PPT1,SEMA3A,SLC17A6,TCTN3	14
Organismal Development	morphology of head	6.07e-07	ALS2,ATP2B2,DPYSL3,EPB41L1,ERC2,FGFR1,GSK3B,KAT6A,NF1,NPAS3,PLAT,PPT1,RELN,SEMA3A,SLC17A6,TCTN3	16
Organismal Development	size of body	5.99e-05	ATP2B2,FEZ1,GFRA2,GRIK2,KCNMA1,MCHR1,MFSD2A,NPAS3,PCLO,PLAT,SEMA3A,SLC17A6	12
Neurological Disease, Psychological Disorders	Schizophrenia	5.42e-06	ATP2B2,CSMD1,DAAM2,DPYSL2,GSK3B,NELL1,NPAS3,PCLO,RELN,SEMA3A	10
Neurological Disease, Organismal Injury and Abnormalities	gliosis of central nervous system	2.01e-05	ALS2,GSK3B,NF1,PPT1	4
Neurological Disease, Organismal Injury and Abnormalities	abnormality of cerebral cortex	2.3e-05	AQP4,ATP2B2,GSK3B,NPAS3,PLAT,PPT1,SEMA3A	7
Neurological Disease, Organismal Injury and Abnormalities	neurodegeneration of cerebral cortex	2.76e-05	AQP4,GSK3B,PLAT,PPT1	4
Neurological Disease, Organismal Injury and Abnormalities	astrocytosis of brain	4e-05	ALS2,GSK3B,PPT1	3
Neurological Disease, Organismal Injury and Abnormalities	neurodegeneration of thalamus	0.000105	PLAT,PPT1	2
Neurological Disease, Organismal Injury and Abnormalities	brainstem disorder	0.000223	FGFR1,GSK3B,NPAS3,PCLO	4
Neurological Disease, Organismal Injury and Abnormalities	seizure disorder	0.000372	GFRA2,GRIK2,KCNMA1,KCNQ3,PLAT,PPT1,RELN,TRPC5	8
Neurological Disease, Organismal Injury and Abnormalities	astrocytosis of hippocampus	0.000455	ALS2,PPT1	2
Neurological Disease	degeneration of nervous system	1.23e-06	ALS2,AQP4,COL25A1,DPYSL3,FGFR1,GSK3B,KCNMA1,PLAT,PPT1	9
Neurological Disease	Neurodegeneration	2.77e-06	ALS2,AQP4,COL25A1,DPYSL3,FGFR1,GSK3B,KCNMA1,PLAT,PPT1	9
Neurological Disease	Movement Disorders	3.61e-06	ALS2,ANO3,AQP4,ATP2B2,DAAM2,DPYSL3,GRIK2,GSK3B,KCNMA1,MFSD2A,NF1,NPAS3,PPT1,RELN,SLC6A5,TENM4	16
Neurological Disease	paralysis	2.21e-05	ALS2,COL25A1,ERLIN2,NF1,PPT1,REEP2	6
Neurological Disease	cognitive impairment	9.39e-05	EPB41L1,ERLIN2,FGFR1,GRIK2,GSK3B,KAT6A,PLAT,ZC4H2	8
Neurological Disease	gait disturbance	0.000769	ATP2B2,KCNMA1,NPAS3,PPT1	4
Nervous System Development and Function, Tissue Morphology	quantity of neurons	2.69e-07	ALS2,ATP2B2,COL25A1,ERC2,FGFR1,GFRA2,GSK3B,PCLO,RELN,SEMA3A,SLC17A6	11
Nervous System Development and Function, Organ Morphology, Organismal Development	morphology of brain	2.47e-06	ALS2,ATP2B2,DPYSL3,EPB41L1,FGFR1,NF1,NPAS3,PPT1,RELN,SEMA3A,SLC17A6	11
Nervous System Development and Function, Organ Morphology, Organismal Development	thickness of cerebral cortex	3.92e-06	FGFR1,PPT1,RELN	3
Nervous System Development and Function, Organ Morphology, Organismal Development	morphology of cerebral cortex	6.5e-06	ATP2B2,DPYSL3,FGFR1,NPAS3,PPT1,RELN,SEMA3A	7
Nervous System Development and Function, Neurological Disease, Organ Morphology, Organismal Development, Organismal Injury and Abnormalities	abnormal morphology of brain	2.16e-05	ALS2,ATP2B2,EPB41L1,FGFR1,NF1,NPAS3,PPT1,SEMA3A,SLC17A6	9
Nervous System Development and Function, Neurological Disease, Organ Morphology, Organismal Development, Organismal Injury and Abnormalities	abnormal morphology of enlarged third cerebral ventricle	0.00025	NPAS3,SLC17A6	2
Nervous System Development and Function, Neurological Disease	abnormal morphology of nervous system	1.66e-05	ALS2,ATP2B2,COL25A1,EPB41L1,ERC2,FGFR1,GFRA2,NF1,NPAS3,PPT1,SEMA3A,SLC17A6	12
Nervous System Development and Function	morphology of nervous system	6.37e-10	ALS2,AQP4,ATP2B2,COL25A1,DPYSL2,DPYSL3,EPB41L1,ERC2,FGFR1,GFRA2,GSK3B,NF1,NPAS3,OMG,PPT1,RELN,SEMA3A,SLC17A6,TENM4	19
Nervous System Development and Function	morphology of central nervous system	8.78e-07	ALS2,AQP4,ATP2B2,DPYSL3,EPB41L1,FGFR1,NF1,NPAS3,PPT1,RELN,SEMA3A,SLC17A6	12
Nervous System Development and Function	reflex	1.42e-06	ATP2B2,KCNMA1,NPAS3,PLAT,SLC17A6,SLC6A5	6
Nervous System Development and Function	development of central nervous system	2.02e-05	ATP2B2,FGFR1,GSK3B,NF1,NPAS3,PPT1,RELN,SEMA3A,SLC17A6,TACC1,TENM4	11
Nervous System Development and Function	sensation	0.000738	AQP4,ATP2B2,FGFR1,KCNMA1,NF1,SEMA3A	6
Nervous System Development and Function	morphology of nerves	0.000788	ALS2,ATP2B2,COL25A1,SEMA3A	4
Molecular Transport	transport of molecule	0.00058	AQP4,ATP2B2,ATP2B4,DPYSL2,GRIK2,GSK3B,KCNMA1,KCNQ3,MCHR1,MFSD2A,NF1,PPT1,RELN,SLC17A6,SLC6A5,TRPC5	16
Hereditary Disorder, Organismal Injury and Abnormalities	autosomal dominant disease	6.62e-06	ANO3,BCL11A,DPYSL3,EPB41L1,FEZ1,FGFR1,KAT6A,KCNQ3,NF1,REEP2,RELN,SLC6A5,TENM4	13
Hereditary Disorder, Organismal Injury and Abnormalities	autosomal recessive disease	0.000192	ALS2,ATP2B2,COL25A1,ERLIN2,FGFR1,GRIK2,MFSD2A,PPT1,REEP2,RELN,SLC6A5,TCTN3,TMEM237	13
Hereditary Disorder, Neurological Disease, Organismal Injury and Abnormalities	hereditary spastic paraplegia	0.000365	ALS2,ERLIN2,REEP2	3
Hematological Disease	cyanosis	4.44e-05	COL25A1,KAT6A,NPAS3,PLXND1,SLC17A6	5
Embryonic Development, Organismal Development	development of head	0.00031	ATP2B2,ERC2,FGFR1,GSK3B,KAT6A,NF1,NPAS3,PPT1,RELN,SEMA3A,SLC17A6,TACC1	12
Embryonic Development, Nervous System Development and Function, Organ Development, Organismal Development, Tissue Development	formation of brain	1.32e-05	ATP2B2,FGFR1,GSK3B,NF1,NPAS3,PPT1,RELN,SEMA3A,SLC17A6,TACC1	10
Embryonic Development, Nervous System Development and Function, Organ Development, Organismal Development, Tissue Development	formation of barrel cortex	4.2e-05	NF1,SLC17A6	2
Embryonic Development, Nervous System Development and Function, Organ Development, Organismal Development, Tissue Development	development of cerebral cortex	0.000166	FGFR1,GSK3B,NF1,RELN,TACC1	5
Embryonic Development, Nervous System Development and Function, Organ Development, Organismal Development, Tissue Development	formation of cerebellum	0.000567	ATP2B2,NPAS3,RELN,SLC17A6	4
Developmental Disorder, Tissue Morphology	abnormal morphology of enlarged allantois	0.000455	FGFR1,NF1	2
Developmental Disorder, Hereditary Disorder, Organismal Injury and Abnormalities	familial midline defect	0.000103	FGFR1,KAT6A,NF1,PLXND1	4
Developmental Disorder, Hereditary Disorder, Neurological Disease, Organismal Injury and Abnormalities	familial mental retardation	0.000107	EPB41L1,ERLIN2,FGFR1,GRIK2,KAT6A,ZC4H2	6
Developmental Disorder, Hereditary Disorder, Neurological Disease, Organismal Injury and Abnormalities	autosomal dominant mental retardation	0.000556	EPB41L1,FGFR1,KAT6A	3
Developmental Disorder, Embryonic Development, Organismal Development, Tissue Morphology	lack of limb bud	0.00025	FGFR1,NF1	2
Connective Tissue Development and Function, Tissue Development, Tissue Morphology	regeneration of bone	0.000537	NELL1,SEMA3A	2
Cellular Movement, Nervous System Development and Function	migration of sympathetic neuron	6.98e-05	RELN,SEMA3A	2
Cellular Movement	cell movement of central nervous system cells	1.62e-06	AQP4,GSK3B,NF1,PLAT,RELN,SEMA3A	6
Cellular Movement	cell movement of brain cells	0.000272	GSK3B,PLAT,RELN,SEMA3A	4
Cellular Movement	migration of central nervous system cells	0.000272	AQP4,GSK3B,PLAT,RELN	4
Cellular Movement	cell movement of brain cancer cell lines	0.00095	NOVA1,PCDH10,PLAT,SEMA3A	4
Cellular Growth and Proliferation, Tissue Development	generation of cells	6.45e-05	ALS2,BCL11A,COL25A1,DPYSL2,DPYSL3,ERC2,FGFR1,GAS7,GFRA2,GSK3B,KIF6,NF1,PLAT,PLXND1,PPT1,RELN,SEMA3A,SLC17A6,TENM4,TRPC5	20
Cellular Growth and Proliferation	proliferation of cells	0.000803	ALS2,ANO3,AQP4,BCL11A,CSMD3,DEGS2,DPYSL2,DPYSL3,FEZ1,FGFR1,GAS7,GFRA2,GRIK2,GSK3B,KCNMA1,MFSD14A,NELL1,NF1,NOVA1,NPAS3,OMG,PLAT,PPT1,RELN,SEMA3A,TACC1,TRPC5	27
Cellular Function and Maintenance, Nervous System Development and Function, Organ Development, Tissue Development	function of hair cells	0.00093	ATP2B2,KCNMA1	2
Cellular Development, Nervous System Development and Function, Tissue Development	differentiation of neurons	1.38e-06	ATP2B2,DPYSL2,FEZ1,FGFR1,GAS7,GSK3B,KCNMA1,NF1,SEMA3A,TRPC5	10
Cellular Development, Connective Tissue Development and Function, Tissue Development	differentiation of stromal cells	0.00027	FGFR1,GSK3B,SEMA3A	3
Cellular Development, Cellular Growth and Proliferation, Nervous System Development and Function, Tissue Development	development of neurons	5.68e-09	ALS2,COL25A1,DPYSL2,DPYSL3,ERC2,FGFR1,GAS7,GFRA2,GSK3B,NF1,PLAT,PLXND1,PPT1,RELN,SEMA3A,TENM4,TRPC5	17
Cellular Development	differentiation of nervous system	1.38e-07	ATP2B2,DPYSL2,FEZ1,FGFR1,GAS7,GSK3B,KCNMA1,NF1,RELN,SEMA3A,TENM4,TRPC5	12
Cellular Development	branching of cells	1.31e-06	COL25A1,DPYSL2,DPYSL3,ERC2,FGFR1,GSK3B,NF1,PLAT,RELN,SEMA3A	10
Cellular Development	differentiation of cells	0.000961	ATP2B2,BCL11A,COL25A1,DPYSL2,DPYSL3,ERC2,FEZ1,FGFR1,GAS7,GSK3B,KAT6A,KCNMA1,NELL1,NF1,PLAT,RELN,SEMA3A,TENM4,TRPC5	19
Cellular Compromise	disassembly of filaments	0.000329	DPYSL2,GSK3B,PLXND1,SEMA3A	4
Cellular Assembly and Organization, Tissue Development	formation of filaments	0.000598	DPYSL2,DPYSL3,GAS7,GSK3B,NF1,PLAT,RELN	7
Cellular Assembly and Organization, Nervous System Development and Function, Tissue Morphology	abnormal quantity of synaptic vesicles	6.99e-05	ERC2,PCLO,SLC17A6	3
Cellular Assembly and Organization, Cellular Function and Maintenance, Tissue Development	formation of microtubules	0.000112	DPYSL2,DPYSL3,GSK3B,RELN	4
Cellular Assembly and Organization, Cellular Function and Maintenance	microtubule dynamics	1.41e-08	ALS2,COL25A1,DPYSL2,DPYSL3,ERC2,FEZ1,FGFR1,GAS7,GFRA2,GSK3B,NF1,PLAT,PLXND1,RELN,SEMA3A,TACC1,TCTN3,TENM4,TMEM237,TRPC5	20
Cellular Assembly and Organization, Cellular Function and Maintenance	organization of cytoplasm	4.11e-08	ALS2,COL25A1,DPYSL2,DPYSL3,ERC2,FEZ1,FGFR1,GAS7,GFRA2,GSK3B,NF1,PCLO,PLAT,PLXND1,PPT1,RELN,SEMA3A,TACC1,TCTN3,TENM4,TMEM237,TRPC5	22
Cellular Assembly and Organization, Cellular Function and Maintenance	organization of cytoskeleton	4.26e-08	ALS2,COL25A1,DPYSL2,DPYSL3,ERC2,FEZ1,FGFR1,GAS7,GFRA2,GSK3B,NF1,PCLO,PLAT,PLXND1,RELN,SEMA3A,TACC1,TCTN3,TENM4,TMEM237,TRPC5	21
Cellular Assembly and Organization, Cellular Development, Cellular Growth and Proliferation, Nervous System Development and Function, Tissue Development	growth of neurites	1.65e-09	ALS2,DPYSL2,DPYSL3,FEZ1,FGFR1,GAS7,GFRA2,GSK3B,NF1,OMG,PLAT,RELN,SEMA3A,TRPC5	14
Cellular Assembly and Organization	formation of cytoskeleton	0.000403	DPYSL2,DPYSL3,GAS7,GSK3B,NF1,PLAT,RELN	7
Cell-To-Cell Signaling and Interaction, Nervous System Development and Function	synaptic transmission	2.46e-09	ALS2,CDH8,DPYSL2,ERC2,GRIK2,KCNMA1,KCNQ3,NOVA1,PLAT,RELN,SLC17A6,SLC6A5	12
Cell-To-Cell Signaling and Interaction, Nervous System Development and Function	neurotransmission	2.68e-09	ALS2,CDH8,DPYSL2,ERC2,GRIK2,KCNMA1,KCNQ3,NETO1,NOVA1,PLAT,RELN,SLC17A6,SLC6A5	13
Cell-To-Cell Signaling and Interaction, Nervous System Development and Function	long-term potentiation	4.5e-06	AQP4,GRIK2,GSK3B,NF1,OMG,PLAT,RELN,TRPC5	8
Cell-To-Cell Signaling and Interaction, Nervous System Development and Function	long-term potentiation of brain	4.82e-06	GRIK2,GSK3B,NF1,OMG,PLAT,RELN	6
Cell-To-Cell Signaling and Interaction, Nervous System Development and Function	synaptic transmission of cells	9.08e-06	DPYSL2,ERC2,GRIK2,KCNMA1,PLAT,SLC17A6	6
Cell-To-Cell Signaling and Interaction, Nervous System Development and Function	long-term potentiation of hippocampus	3.39e-05	GSK3B,NF1,OMG,PLAT,RELN	5
Cell-To-Cell Signaling and Interaction, Nervous System Development and Function	activation of neuroglia	9.92e-05	ALS2,AQP4,COL25A1,PLAT,PPT1	5
Cell-To-Cell Signaling and Interaction, Nervous System Development and Function	inhibitory postsynaptic current	0.000408	ERC2,GRIK2,SLC6A5	3
Cell Morphology, Nervous System Development and Function, Tissue Morphology	morphology of neurons	6.4e-08	ALS2,ATP2B2,COL25A1,DPYSL2,DPYSL3,ERC2,GFRA2,GSK3B,NF1,OMG,SEMA3A,SLC17A6,TENM4	13
Cell Morphology, Nervous System Development and Function, Tissue Morphology	morphology of neurites	1.05e-05	ALS2,DPYSL2,DPYSL3,GFRA2,NF1,OMG,TENM4	7
Cell Morphology, Nervous System Development and Function, Tissue Morphology	area of growth cone	2.1e-05	DPYSL3,NF1	2
Cell Morphology, Nervous System Development and Function, Tissue Morphology	morphology of axons	0.0003	ALS2,DPYSL2,DPYSL3,GFRA2	4
Cell Morphology, Nervous System Development and Function, Organ Morphology, Organismal Development	morphology of brain cells	0.00034	ALS2,ATP2B2,DPYSL3,SEMA3A	4
Cell Morphology, Nervous System Development and Function, Neurological Disease, Tissue Morphology	abnormal morphology of neurons	0.000542	ALS2,ATP2B2,COL25A1,ERC2,GFRA2,SEMA3A,SLC17A6	7
Cell Morphology, Nervous System Development and Function	innervation	6.35e-06	ALS2,COL25A1,GFRA2,KAT6A,KCNMA1,SEMA3A	6
Cell Morphology, Nervous System Development and Function	innervation of tissue	1.87e-05	ALS2,GFRA2,KAT6A,KCNMA1,SEMA3A	5
Cell Morphology, Nervous System Development and Function	morphology of central nervous system cells	9.13e-05	ALS2,AQP4,ATP2B2,DPYSL3,SEMA3A	5
Cell Morphology, Nervous System Development and Function	shape change of astrocytes	0.00025	AQP4,PLAT	2
Cell Morphology, Cellular Movement, Nervous System Development and Function	innervation of neurons	0.000122	ALS2,GFRA2,KCNMA1,SEMA3A	4
Cell Morphology, Cellular Function and Maintenance, Nervous System Development and Function, Tissue Morphology	length of neurites	4.24e-06	DPYSL2,DPYSL3,NF1,OMG,TENM4	5
Cell Morphology, Cellular Function and Maintenance, Nervous System Development and Function, Tissue Morphology	length of axons	0.000537	DPYSL2,DPYSL3	2
Cell Morphology, Cellular Compromise	collapse of growth cone	5.38e-05	DPYSL2,DPYSL3,SEMA3A,TRPC5	4
Cell Morphology, Cellular Assembly and Organization, Cellular Function and Maintenance, Nervous System Development and Function	extension of neurites	1.78e-05	FEZ1,GSK3B,PLAT,RELN,SEMA3A,TRPC5	6
Cell Morphology, Cellular Assembly and Organization, Cellular Function and Maintenance, Nervous System Development and Function	extension of axons	0.000255	GSK3B,RELN,SEMA3A,TRPC5	4
Cell Morphology, Cellular Assembly and Organization, Cellular Function and Maintenance	formation of cellular protrusions	3.98e-08	ALS2,COL25A1,DPYSL2,DPYSL3,ERC2,FGFR1,GAS7,GFRA2,GSK3B,NF1,PLAT,RELN,SEMA3A,TCTN3,TENM4,TMEM237,TRPC5	17
Cell Morphology, Cellular Assembly and Organization, Cellular Function and Maintenance	extension of plasma membrane projections	2.14e-06	DPYSL2,FEZ1,GSK3B,PLAT,RELN,SEMA3A,TRPC5	7
Cell Morphology, Cellular Assembly and Organization, Cellular Development, Cellular Growth and Proliferation, Nervous System Development and Function, Tissue Development	outgrowth of neurites	1.86e-09	ALS2,DPYSL2,DPYSL3,FEZ1,FGFR1,GAS7,GFRA2,NF1,OMG,PLAT,RELN,SEMA3A,TRPC5	13
Cell Morphology, Cellular Assembly and Organization, Cellular Development, Cellular Function and Maintenance, Cellular Growth and Proliferation, Nervous System Development and Function, Tissue Development	neuritogenesis	3.82e-09	ALS2,COL25A1,DPYSL2,DPYSL3,ERC2,FGFR1,GAS7,GFRA2,GSK3B,NF1,PLAT,RELN,SEMA3A,TENM4,TRPC5	15
Cell Morphology, Cellular Assembly and Organization, Cellular Development, Cellular Function and Maintenance, Cellular Growth and Proliferation, Nervous System Development and Function, Tissue Development	morphogenesis of neurites	4.13e-07	ALS2,COL25A1,DPYSL2,FGFR1,GAS7,GSK3B,NF1,PLAT,RELN,SEMA3A,TRPC5	11
Cell Morphology, Cellular Assembly and Organization, Cellular Development, Cellular Function and Maintenance, Cellular Growth and Proliferation, Nervous System Development and Function, Tissue Development	axonogenesis	7.3e-07	ALS2,COL25A1,DPYSL2,GSK3B,PLAT,RELN,SEMA3A,TENM4	8
Cell Morphology, Cellular Assembly and Organization, Cellular Development, Cellular Function and Maintenance, Cellular Growth and Proliferation, Nervous System Development and Function, Tissue Development	branching of neurons	1.31e-06	COL25A1,DPYSL2,DPYSL3,ERC2,GSK3B,NF1,PLAT,RELN,SEMA3A	9
Cell Morphology, Cellular Assembly and Organization, Cellular Development, Cellular Function and Maintenance, Cellular Growth and Proliferation, Nervous System Development and Function, Tissue Development	formation of dendrites	0.000108	GAS7,GSK3B,RELN,SEMA3A,TRPC5	5
Cell Morphology, Cellular Assembly and Organization, Cellular Development, Cellular Function and Maintenance, Cellular Growth and Proliferation, Nervous System Development and Function, Tissue Development	polarization of neurons	0.000822	DPYSL2,GSK3B	2
Cell Morphology, Cellular Assembly and Organization, Cellular Development, Cellular Function and Maintenance, Cellular Growth and Proliferation, Embryonic Development, Nervous System Development and Function, Tissue Development	branching of axons	1.38e-07	COL25A1,DPYSL2,GSK3B,PLAT,RELN,SEMA3A	6
Cell Morphology, Cellular Assembly and Organization, Cellular Development, Cellular Function and Maintenance, Cellular Growth and Proliferation, Embryonic Development, Nervous System Development and Function, Tissue Development	branching of neurites	8.68e-05	COL25A1,DPYSL2,GSK3B,NF1,PLAT,RELN,SEMA3A	7
Cell Morphology, Cell-To-Cell Signaling and Interaction, Nervous System Development and Function	plasticity of synapse	1.76e-06	ATP2B2,GRIK2,GSK3B,NF1,PLAT,PPT1	6
Cell Morphology	sprouting	2.07e-06	COL25A1,DPYSL2,DPYSL3,ERC2,FGFR1,GSK3B,NF1,PLAT,RELN,SEMA3A	10
Cell Morphology	morphology of cells	9.4e-06	ALS2,AQP4,ATP2B2,BCL11A,COL25A1,DPYSL2,DPYSL3,EPB41L1,ERC2,FGFR1,GFRA2,GSK3B,KAT6A,KCNMA1,MFSD2A,NF1,OMG,PLAT,PPT1,SEMA3A,SLC17A6,TENM4	22
Cell Morphology	shape change of central nervous system cells	7.72e-05	AQP4,DPYSL3,PLAT	3
Cell Death and Survival, Neurological Disease, Organismal Injury and Abnormalities	cell death of cerebellar cortex cells	0.000479	GSK3B,PLAT,SEMA3A	3
Cell Death and Survival, Nervous System Development and Function, Tissue Morphology	loss of neurons	1.99e-05	ALS2,ATP2B2,COL25A1,GFRA2,GRIK2,PPT1	6
Cell Death and Survival, Cellular Compromise, Neurological Disease, Tissue Morphology	neurodegeneration of axons	3.1e-07	ALS2,COL25A1,DPYSL3,FGFR1,GSK3B,PLAT	6
Cell Death and Survival, Cellular Compromise, Neurological Disease, Tissue Morphology	degeneration of neurons	2.69e-06	ALS2,COL25A1,DPYSL3,FGFR1,GSK3B,KCNMA1,PLAT,PPT1	8
Cell Death and Survival, Cellular Compromise, Neurological Disease, Organismal Injury and Abnormalities, Tissue Morphology	neurodegeneration of hippocampal neurons	2e-05	GSK3B,PLAT,PPT1	3
Cell Death and Survival	neuronal cell death	2.42e-06	ALS2,COL25A1,DPYSL3,GFRA2,GRIK2,GSK3B,KCNMA1,NF1,NOVA1,PLAT,PPT1,SEMA3A,TRPC5	13
Cell Death and Survival	apoptosis of neurons	2.94e-05	COL25A1,GRIK2,GSK3B,KCNMA1,NF1,NOVA1,PLAT,PPT1,TRPC5	9
Cell Death and Survival	loss of brain cells	0.000584	ALS2,GRIK2,PPT1	3
Cardiovascular System Development and Function, Organismal Development, Tissue Development	angiogenesis of cardiovascular tissue	0.000143	GSK3B,PLAT,SEMA3A	3
Cardiovascular System Development and Function, Organismal Development	vasculogenesis	0.00062	FGFR1,GSK3B,KAT6A,KCNMA1,NELL1,NF1,PLAT,PLXND1,SEMA3A,TRPC5	10
Cardiovascular Disease, Cardiovascular System Development and Function, Developmental Disorder, Embryonic Development, Organismal Development, Organismal Injury and Abnormalities, Tissue Morphology	abnormal morphology of fourth pharyngeal arch artery	0.000721	KAT6A,PLXND1	2
Cancer, Organismal Injury and Abnormalities, Respiratory Disease	non small cell lung adenocarcinoma	6.95e-06	ATP2B2,ATP2B4,CDH12,CDH8,CSMD1,CSMD3,FEZ1,FGFR1,GSK3B,NECAB2,NF1,PCDH10,PLAT,SLC17A6,SLC6A5,TSNARE1	16
Cancer, Organismal Injury and Abnormalities, Respiratory Disease	carcinoma in lung	8.58e-06	ATP2B2,ATP2B4,CDH12,CDH8,CSMD1,CSMD3,DEGS2,FEZ1,FGFR1,GSK3B,KCNMA1,MCHR1,NECAB2,NF1,PCDH10,PLAT,SLC17A6,SLC6A5,TSNARE1	19
Cancer, Organismal Injury and Abnormalities, Respiratory Disease	non-small cell lung cancer	2.19e-05	ATP2B2,ATP2B4,CDH12,CDH8,CSMD1,CSMD3,DEGS2,FEZ1,FGFR1,GSK3B,MCHR1,NECAB2,NF1,PCDH10,PLAT,SLC17A6,SLC6A5,TSNARE1	18
Cancer, Organismal Injury and Abnormalities, Reproductive System Disease	infiltrating lobular breast carcinoma	0.000721	FGFR1,NF1	2
Cancer, Organismal Injury and Abnormalities, Reproductive System Disease	adenocarcinoma in endometrium	0.000958	AAK1,ANO3,BCL11A,CDH12,CDH8,CSMD1,CSMD3,EFHC2,FGFR1,GAS7,KCNMA1,MCHR1,NETO1,NF1,PCLO,PLAT,RELN,SLC6A5,TACC1,TRPC5	20
Cancer, Organismal Injury and Abnormalities	adenocarcinoma	6.83e-06	AAK1,ALS2,ANO3,AQP4,ATP2B2,ATP2B4,BCL11A,CADM2,CDH12,CDH8,COL25A1,CSMD1,CSMD3,DEGS2,DLGAP4,DPYSL2,DPYSL3,EFHC2,EPB41L1,ERC2,ERLIN2,FAM19A5,FEZ1,FGFR1,GAS7,GFRA2,GRIK2,GSK3B,KAT6A,KCNMA1,KCNQ3,KIF6,MCHR1,MFSD2A,NECAB2,NELL1,NETO1,NF1,NOVA1,NPAS3,PCDH10,PCLO,PLAT,PLXND1,PPT1,RELN,SEMA3A,SLC17A6,SLC6A5,TACC1,TMEM237,TRPC5,TSNARE1	53
Cancer, Organismal Injury and Abnormalities	epithelial cancer	1.2e-05	AAK1,ALS2,ANO3,AQP4,ATP2B2,ATP2B4,BCL11A,CADM2,CDH12,CDH8,COL25A1,CSMD1,CSMD3,DAAM2,DEGS2,DLGAP4,DPYSL2,DPYSL3,EFHC2,EPB41L1,ERC2,ERLIN2,FAM19A5,FEZ1,FGFR1,GAS7,GFRA2,GRIK2,GSK3B,KAT6A,KCNMA1,KCNQ3,KIF6,MCHR1,MFSD2A,NECAB2,NELL1,NETO1,NF1,NOVA1,NPAS3,PCDH10,PCLO,PLAT,PLXND1,PPT1,REEP2,RELN,SEMA3A,SLC17A6,SLC6A5,TACC1,TCTN3,TMEM237,TRPC5,TSNARE1	56
Cancer, Organismal Injury and Abnormalities	melanoma	2.37e-05	ANO3,ATP2B2,BCL11A,CADM2,CDH12,CDH8,COL25A1,CSMD1,CSMD3,DEGS2,DLGAP4,EPB41L1,ERC2,FGFR1,GRIK2,KCNMA1,KCNQ3,KIF6,MFSD2A,NELL1,NETO1,NF1,NOVA1,NPAS3,PCLO,PLAT,PLXND1,RELN,SLC17A6,SLC6A5,TMEM237,TRPC5,TSNARE1,ZC4H2	34
Cancer, Organismal Injury and Abnormalities	malignant solid tumor	6.58e-05	AAK1,ALS2,ANO3,AQP4,ATP2B2,ATP2B4,BCL11A,CADM2,CDH12,CDH8,COL25A1,CSMD1,CSMD3,DAAM2,DEGS2,DLGAP4,DPYSL2,DPYSL3,EFHC2,EPB41L1,ERC2,ERLIN2,FAM19A5,FEZ1,FGFR1,GAS7,GFRA2,GRIK2,GSK3B,KAT6A,KCNMA1,KCNQ3,KIF6,MCHR1,MFSD2A,NECAB2,NELL1,NETO1,NF1,NOVA1,NPAS3,PCDH10,PCLO,PLAT,PLXND1,PPT1,REEP2,RELN,SEMA3A,SLC17A6,SLC6A5,TACC1,TCTN3,TMEM237,TRPC5,TSNARE1,ZC4H2	57
Cancer, Organismal Injury and Abnormalities	abdominal adenocarcinoma	9.73e-05	AAK1,ALS2,ANO3,AQP4,ATP2B2,ATP2B4,BCL11A,CADM2,CDH12,CDH8,COL25A1,CSMD1,CSMD3,DEGS2,DLGAP4,EFHC2,EPB41L1,ERC2,ERLIN2,FGFR1,GAS7,GFRA2,GRIK2,GSK3B,KCNMA1,KCNQ3,KIF6,MCHR1,MFSD2A,NETO1,NF1,NOVA1,NPAS3,PCDH10,PCLO,PLAT,PLXND1,RELN,SEMA3A,SLC17A6,SLC6A5,TACC1,TRPC5	43
Cancer, Organismal Injury and Abnormalities	abdominal cancer	0.000103	AAK1,ALS2,ANO3,AQP4,ATP2B2,ATP2B4,BCL11A,CADM2,CDH12,CDH8,COL25A1,CSMD1,CSMD3,DAAM2,DEGS2,DLGAP4,DPYSL2,DPYSL3,EFHC2,EPB41L1,ERC2,ERLIN2,FAM19A5,FEZ1,FGFR1,GAS7,GFRA2,GRIK2,GSK3B,KCNMA1,KCNQ3,KIF6,MCHR1,MFSD2A,NELL1,NETO1,NF1,NOVA1,NPAS3,PCDH10,PCLO,PLAT,PLXND1,PPT1,REEP2,RELN,SEMA3A,SLC17A6,SLC6A5,TACC1,TCTN3,TMEM237,TRPC5,TSNARE1	54
Cancer, Organismal Injury and Abnormalities	squamous-cell carcinoma	0.000166	AAK1,ALS2,ANO3,BCL11A,CADM2,CSMD1,CSMD3,DEGS2,DPYSL3,EFHC2,ERLIN2,FAM19A5,FGFR1,GAS7,GSK3B,KCNMA1,KCNQ3,MCHR1,MFSD2A,NELL1,NF1,NOVA1,PCDH10,PCLO,RELN,TACC1,TRPC5	27
Cancer, Organismal Injury and Abnormalities	breast or colorectal cancer	0.000603	ALS2,ANO3,AQP4,ATP2B2,ATP2B4,BCL11A,CADM2,CDH12,CDH8,COL25A1,CSMD1,CSMD3,DEGS2,DLGAP4,DPYSL2,EFHC2,EPB41L1,ERC2,ERLIN2,FGFR1,GAS7,GRIK2,GSK3B,KCNMA1,KCNQ3,KIF6,MCHR1,NETO1,NF1,NOVA1,NPAS3,PCDH10,PCLO,PLAT,PLXND1,RELN,SLC17A6,TRPC5	38
Cancer, Neurological Disease, Organismal Injury and Abnormalities	astrocytoma	0.000376	BCL11A,CDH8,CSMD3,ERC2,FGFR1,GSK3B,KCNMA1,NF1,NOVA1,RELN	10
Cancer, Gastrointestinal Disease, Organismal Injury and Abnormalities	gastrointestinal carcinoma	4.01e-07	ALS2,ANO3,AQP4,ATP2B2,ATP2B4,BCL11A,CADM2,CDH12,CDH8,COL25A1,CSMD1,CSMD3,DEGS2,DLGAP4,DPYSL3,EFHC2,EPB41L1,ERC2,FAM19A5,FGFR1,GAS7,GFRA2,GRIK2,GSK3B,KAT6A,KCNMA1,KCNQ3,KIF6,MCHR1,NETO1,NF1,NOVA1,NPAS3,PCDH10,PCLO,PLAT,PLXND1,RELN,SEMA3A,SLC17A6,TACC1,TRPC5	42
Cancer, Gastrointestinal Disease, Organismal Injury and Abnormalities	gastrointestinal tract cancer	1.05e-06	AAK1,ALS2,ANO3,AQP4,ATP2B2,ATP2B4,BCL11A,CADM2,CDH12,CDH8,COL25A1,CSMD1,CSMD3,DEGS2,DLGAP4,DPYSL2,DPYSL3,EFHC2,EPB41L1,ERC2,ERLIN2,FAM19A5,FGFR1,GAS7,GFRA2,GRIK2,GSK3B,KAT6A,KCNMA1,KCNQ3,KIF6,MCHR1,MFSD2A,NELL1,NETO1,NF1,NOVA1,NPAS3,PCDH10,PCLO,PLAT,PLXND1,PPT1,RELN,SEMA3A,SLC17A6,SLC6A5,TACC1,TMEM237,TRPC5,TSNARE1	51
Cancer, Gastrointestinal Disease, Organismal Injury and Abnormalities	gastrointestinal adenocarcinoma	1.06e-06	ALS2,ANO3,AQP4,ATP2B2,ATP2B4,BCL11A,CADM2,CDH12,CDH8,COL25A1,CSMD1,CSMD3,DEGS2,DLGAP4,EFHC2,EPB41L1,ERC2,FGFR1,GAS7,GFRA2,GRIK2,GSK3B,KAT6A,KCNMA1,KCNQ3,KIF6,MCHR1,NETO1,NF1,NOVA1,NPAS3,PCDH10,PCLO,PLAT,PLXND1,RELN,SEMA3A,SLC17A6,TACC1,TRPC5	40
Cancer, Gastrointestinal Disease, Organismal Injury and Abnormalities	digestive system cancer	1.13e-06	AAK1,ALS2,ANO3,AQP4,ATP2B2,ATP2B4,BCL11A,CADM2,CDH12,CDH8,COL25A1,CSMD1,CSMD3,DAAM2,DEGS2,DLGAP4,DPYSL2,DPYSL3,EFHC2,EPB41L1,ERC2,ERLIN2,FAM19A5,FEZ1,FGFR1,GAS7,GFRA2,GRIK2,GSK3B,KAT6A,KCNMA1,KCNQ3,KIF6,MCHR1,MFSD2A,NELL1,NETO1,NF1,NOVA1,NPAS3,PCDH10,PCLO,PLAT,PLXND1,PPT1,REEP2,RELN,SEMA3A,SLC17A6,SLC6A5,TACC1,TCTN3,TMEM237,TRPC5,TSNARE1	55
Cancer, Gastrointestinal Disease, Organismal Injury and Abnormalities	malignant neoplasm of large intestine	1.23e-05	AAK1,ALS2,ANO3,AQP4,ATP2B2,ATP2B4,BCL11A,CADM2,CDH12,CDH8,COL25A1,CSMD1,CSMD3,DEGS2,DLGAP4,DPYSL2,DPYSL3,EFHC2,EPB41L1,ERC2,ERLIN2,FAM19A5,FGFR1,GAS7,GFRA2,GRIK2,GSK3B,KCNMA1,KCNQ3,KIF6,MCHR1,MFSD2A,NELL1,NETO1,NF1,NOVA1,NPAS3,PCDH10,PCLO,PLAT,PLXND1,PPT1,RELN,SLC17A6,SLC6A5,TMEM237,TRPC5,TSNARE1	48
Cancer, Gastrointestinal Disease, Organismal Injury and Abnormalities	colon adenocarcinoma	2.05e-05	ALS2,ANO3,AQP4,ATP2B2,ATP2B4,BCL11A,CADM2,CDH12,CDH8,COL25A1,CSMD1,CSMD3,DEGS2,DLGAP4,EFHC2,EPB41L1,ERC2,FGFR1,GAS7,GRIK2,GSK3B,KCNMA1,KCNQ3,KIF6,MCHR1,NETO1,NF1,NOVA1,NPAS3,PCDH10,PCLO,PLXND1,RELN,SLC17A6,TRPC5	35
Cancer, Gastrointestinal Disease, Organismal Injury and Abnormalities	gastroesophageal adenocarcinoma	2.89e-05	ANO3,ATP2B2,CDH12,CSMD1,CSMD3,GFRA2,KAT6A,KCNMA1,KIF6,PCDH10,PCLO,PLAT,RELN,SEMA3A,TACC1,TRPC5	16
Cancer, Gastrointestinal Disease, Organismal Injury and Abnormalities	gastroesophageal cancer	4.76e-05	ALS2,ANO3,ATP2B2,CDH12,CSMD1,CSMD3,DPYSL3,GFRA2,GRIK2,KAT6A,KCNMA1,KIF6,PCDH10,PCLO,PLAT,RELN,SEMA3A,TACC1,TRPC5	19
Cancer, Gastrointestinal Disease, Organismal Injury and Abnormalities	upper gastrointestinal tract cancer	4.9e-05	ALS2,ANO3,ATP2B2,CDH12,CSMD1,CSMD3,DPYSL3,FAM19A5,GFRA2,GRIK2,KAT6A,KCNMA1,KIF6,PCDH10,PCLO,PLAT,RELN,SEMA3A,TACC1,TRPC5	20
Cancer, Gastrointestinal Disease, Organismal Injury and Abnormalities	gastro-esophageal carcinoma	5.05e-05	ANO3,ATP2B2,CDH12,CSMD1,CSMD3,DPYSL3,GFRA2,KAT6A,KCNMA1,KIF6,PCDH10,PCLO,PLAT,RELN,SEMA3A,TACC1,TRPC5	17
Cancer, Gastrointestinal Disease, Organismal Injury and Abnormalities	colorectal cancer	8.89e-05	ALS2,ANO3,AQP4,ATP2B2,ATP2B4,BCL11A,CADM2,CDH12,CDH8,COL25A1,CSMD1,CSMD3,DEGS2,DLGAP4,DPYSL2,EFHC2,EPB41L1,ERC2,FGFR1,GAS7,GRIK2,GSK3B,KCNMA1,KCNQ3,KIF6,MCHR1,NETO1,NF1,NOVA1,NPAS3,PCDH10,PCLO,PLAT,PLXND1,RELN,SLC17A6,TRPC5	37
Cancer, Gastrointestinal Disease, Organismal Injury and Abnormalities	gastric adenocarcinoma	0.000155	ATP2B2,CDH12,CSMD1,CSMD3,GFRA2,KCNMA1,PCDH10,PCLO,PLAT,RELN,SEMA3A,TACC1,TRPC5	13
Cancer, Gastrointestinal Disease, Organismal Injury and Abnormalities	gastric cancer	0.000298	ALS2,ATP2B2,CDH12,CSMD1,CSMD3,GFRA2,GRIK2,KCNMA1,PCDH10,PCLO,PLAT,RELN,SEMA3A,TACC1,TRPC5	15
Cancer, Gastrointestinal Disease, Hepatic System Disease, Organismal Injury and Abnormalities	liver carcinoma	3.72e-05	ALS2,ATP2B2,BCL11A,CADM2,CDH8,CSMD1,CSMD3,DAAM2,DPYSL3,EFHC2,EPB41L1,ERC2,FEZ1,FGFR1,GAS7,GRIK2,GSK3B,KCNMA1,KCNQ3,MFSD2A,NETO1,NF1,NOVA1,PCDH10,PCLO,PLXND1,REEP2,RELN,SLC6A5,TCTN3,TMEM237,TSNARE1	32
Cancer, Endocrine System Disorders, Gastrointestinal Disease, Organismal Injury and Abnormalities	carcinoma in pancreas	1.81e-05	AAK1,ALS2,ANO3,AQP4,ATP2B2,ATP2B4,CADM2,CDH12,CDH8,COL25A1,CSMD1,CSMD3,ERC2,FGFR1,GRIK2,KCNQ3,NF1,PCDH10,PCLO,PLAT,PLXND1,RELN	22
Cancer, Endocrine System Disorders, Gastrointestinal Disease, Organismal Injury and Abnormalities	ductal pancreatic carcinoma	4.14e-05	AAK1,ALS2,ANO3,AQP4,ATP2B2,ATP2B4,CADM2,CDH12,CDH8,COL25A1,CSMD1,CSMD3,ERC2,FGFR1,GRIK2,KCNQ3,NF1,PCDH10,PCLO,PLXND1,RELN	21
Cancer, Dermatological Diseases and Conditions, Organismal Injury and Abnormalities	skin cancer	5.51e-07	ALS2,ANO3,ATP2B2,BCL11A,CADM2,CDH12,CDH8,COL25A1,CSMD1,CSMD3,DEGS2,DLGAP4,EFHC2,EPB41L1,ERC2,FGFR1,GRIK2,GSK3B,KCNMA1,KCNQ3,KIF6,MFSD2A,NELL1,NETO1,NF1,NOVA1,NPAS3,PCLO,PLAT,PLXND1,RELN,SLC17A6,SLC6A5,TMEM237,TRPC5,TSNARE1,ZC4H2	37
Cancer, Dermatological Diseases and Conditions, Organismal Injury and Abnormalities	malignant cutaneous melanoma cancer	9.77e-06	ANO3,ATP2B2,BCL11A,CADM2,CDH12,CDH8,COL25A1,CSMD1,CSMD3,DEGS2,DLGAP4,EPB41L1,ERC2,GRIK2,KCNMA1,KCNQ3,KIF6,MFSD2A,NELL1,NETO1,NF1,NOVA1,NPAS3,PCLO,PLAT,PLXND1,RELN,SLC17A6,SLC6A5,TMEM237,TRPC5,TSNARE1,ZC4H2	33
Cancer, Dermatological Diseases and Conditions, Organismal Injury and Abnormalities	skin carcinoma	0.00044	ALS2,CADM2,CSMD1,CSMD3,EFHC2,FGFR1,GSK3B,KCNMA1,KCNQ3,NELL1,PCLO	11
Cancer, Dermatological Diseases and Conditions, Organismal Injury and Abnormalities	squamous cell skin cancer	0.000833	ALS2,CADM2,CSMD1,CSMD3,EFHC2,GSK3B,KCNMA1,KCNQ3,NELL1,PCLO	10
Behavior	behavior	1.82e-15	ALS2,AQP4,ATP2B2,ATP2B4,COL25A1,CSMD1,DPYSL2,ERC2,FEZ1,FGFR1,GFRA2,GRIK2,GSK3B,KAT6A,KCNMA1,MCHR1,MFSD2A,NETO1,NF1,NPAS3,PLAT,PPT1,RELN,SEMA3A,SLC17A6,TRPC5	26
Behavior	emotional behavior	2.55e-07	ALS2,DPYSL2,GRIK2,GSK3B,NPAS3,PLAT,PPT1,SLC17A6,TRPC5	9
Behavior	locomotion	3.81e-06	ALS2,ATP2B2,KCNMA1,NOVA1,NPAS3,OMG,PPT1,RELN,SLC17A6	9
Behavior	conditioning	8.29e-05	FEZ1,GRIK2,GSK3B,KCNMA1,PLAT,SLC17A6	6
Behavior	abnormal posture	0.000108	COL25A1,KAT6A,SEMA3A,SLC17A6	4
Behavior	contextual conditioning	0.000167	FEZ1,GRIK2,GSK3B,PLAT	4
Behavior	learning	0.000174	GSK3B,MCHR1,NETO1,NF1,NPAS3,PLAT,PPT1,RELN	8
Behavior	exploratory behavior	0.000193	ERC2,GSK3B,NPAS3,PLAT	4
Behavior	cued conditioning	0.000584	FEZ1,GRIK2,PLAT	3
Behavior	anxiety	0.000617	DPYSL2,MCHR1,NPAS3,PLAT,TRPC5	5
Behavior	fear	0.000803	ALS2,GRIK2,TRPC5	3
Auditory Disease, Neurological Disease	noise-induced hearing loss	0.000311	ATP2B2,KCNMA1	2
Ophthalmic development/disease	ptosis	0.000636	COL25A1, GFRA2, ZFHX4	3
Ophthalmic development/disease	weill-Marchesani-like syndrome	0.00815	ADAMTS17	1
Ophthalmic development/disease	autosomal dominant progressive external ophthalmoplegia with mitochondrial DNA deletions 1	0.00815	POLG	1
Ophthalmic development/disease	autosomal recessive cutis laxa type IIIA	0.00815	ALDH18A1	1
Ophthalmic development/disease	autosomal recessive progressive external ophthalmoplegia with mitochondrial DNA deletions	0.00815	POLG	1
Ophthalmic development/disease	cone-rod dystrophy type 18	0.00815	RAB28	1
Ophthalmic development/disease	congenital fibrosis of extraocular muscles type 5	0.00815	COL25A1	1
Ophthalmic development/disease	growth retardation,alopecia, pseudoanodontia, and progressive visual impairment syndrome	0.00815	ANTXR1	1
Ophthalmic development/disease	hereditary congenital ptosis 1	0.00815	ZFHX4	1
Ophthalmic development/disease	juvenile cataract with microcornea and glucosuria	0.00815	SLC16A12	1

## Sheet: Table S5
Sample ID	Breeds	Collected regions	Gender	Tissue	Avalaible strategy	Read type	Left reads	Mapping rate (%)	Right reads	Mapping rate (%)	Overall read mapping rate (%)	Concordant pair mapping rate(%)	Insert size (bp)	Number of clean bases	Q30 percent	GC percent(%)	Read length(bp)
LXD1Mbr	Luxi Dou	Chinese Game Chickens Breeding Farm in JuanCheng, Shandong Province	Male	Cerebrum	mRNA sequencing	Paired-end reads	22836684	80.4	22836684	79.5	79.9	73.9	280	5709171000	90.54;89.75	49.18;49.24	125;125
LXD3Mbr	Luxi Dou	Chinese Game Chickens Breeding Farm in JuanCheng, Shandong Province	Male	Cerebrum	mRNA sequencing	Paired-end reads	18968828	81.7	18968828	80.6	81.2	75.4	280	4742207000	92.15;90.12	48.95;49.01	125;125
LXD1Mcb	Luxi Dou	Chinese Game Chickens Breeding Farm in JuanCheng, Shandong Province	Male	Cerebellum	mRNA sequencing	Paired-end reads	24427382	78.9	24427382	78.2	78.5	72.6	280	6106845500	92.39;91.40	48.52;48.59	125;125
LXD2Mcb	Luxi Dou	Chinese Game Chickens Breeding Farm in JuanCheng, Shandong Province	Male	Cerebellum	mRNA sequencing	Paired-end reads	23007629	76.2	23007629	76.3	76.2	68.9	280	5751907250	87.10;88.08	49.04;49.07	125;125
RW2Mbr	Recessive White Rock	South China Agricultural University	Male	Cerebrum	mRNA sequencing	Paired-end reads	18485386	76.2	18485386	77.1	76.7	68.8	280	4621346500	87.95;90.85	49.15;49.08	125;125
RW3Mbr	Recessive White Rock	South China Agricultural University	Male	Cerebrum	mRNA sequencing	Paired-end reads	26055836	74.9	26055836	75.3	75.1	67.3	280	6513959000	87.50;89.34	49.41;49.46	125;125
RW2Mcb	Recessive White Rock	South China Agricultural University	Male	Cerebellum	mRNA sequencing	Paired-end reads	16868642	76.1	16868642	77.1	76.6	68.4	280	4217160500	88.26;91.49	49.62;49.56	125;125
RW3Mcb	Recessive White Rock	South China Agricultural University	Male	Cerebellum	mRNA sequencing	Paired-end reads	21935714	79.8	21935714	78.6	79.2	73.3	280	5483928500	91.16;89.13	48.52;48.55	125;125
SILK1Mbr	Silkie	Jiangxi Province (sampled from South China Agricultural University)	Male	Cerebrum	mRNA sequencing	Paired-end reads	19364368	75.7	19364368	78.6	77.2	68.3	280	4841092000	80.20;84.07	48.48;48.45	125;125
SILK2Mbr	Silkie	Jiangxi Province (sampled from South China Agricultural University)	Male	Cerebrum	mRNA sequencing	Paired-end reads	19621100	78.6	19621100	78.6	78.6	71	280	4905275000	87.59;87.73	48.75;48.78	125;125
SILK3Mbr	Silkie	Jiangxi Province (sampled from South China Agricultural University)	Male	Cerebrum	mRNA sequencing	Paired-end reads	20921797	81.6	20921797	80.4	81	75.3	280	5230449250	92.57;90.06	48.41;48.50	125;125
SILK1Mcb	Silkie	Jiangxi Province (sampled from South China Agricultural University)	Male	Cerebellum	mRNA sequencing	Paired-end reads	15321854	74	15321854	77.8	75.9	66.9	280	3830463500	79.61;84.77	48.13;48.10	125;125
SILK3Mcb	Silkie	Jiangxi Province (sampled from South China Agricultural University)	Male	Cerebellum	mRNA sequencing	Paired-end reads	24645629	79.8	24645629	78.6	79.2	73.4	280	6161407250	92.42;89.78	48.60;48.68	125;125
WL1Mbr	White Leghorn	Beijing Huadu Yukou Poultry Industry Co. Ltd.	Male	Cerebrum	mRNA sequencing	Paired-end reads	23058451	78.3	23058451	77.9	78.1	71.4	280	5764612750	88.99;88.78	49.59;49.64	125;125
WL3Mbr	White Leghorn	Beijing Huadu Yukou Poultry Industry Co. Ltd.	Male	Cerebrum	mRNA sequencing	Paired-end reads	19812260	81.4	19812260	81	81.2	75.5	280	4953065000	92.21;92.12	48.66;48.69	125;125
WL2Mcb	White Leghorn	Beijing Huadu Yukou Poultry Industry Co. Ltd.	Male	Cerebellum	mRNA sequencing	Paired-end reads	17911533	77.2	17911533	77.9	77.6	69.6	280	4477883250	86.96;88.54	48.43;48.47	125;125
WL3Mcb	White Leghorn	Beijing Huadu Yukou Poultry Industry Co. Ltd.	Male	Cerebellum	mRNA sequencing	Paired-end reads	19128684	74.9	19128684	75.3	75.1	67.2	280	4782171000	87.15;88.91	49.94;49.99	125;125
RJFMbr	Red Jungle Fowl	Facility of Linkoping University, Sweden	Male	Cerebrum	Downloaded with accession number of SRR306711	Single-end reads	17557038	42.6			42.6					50	76
RJFFbr	Red Jungle Fowl	Facility of Linkoping University, Sweden	Female	Cerebrum	Downloaded with accession number of SRR306710	Single-end reads	19476908	64.6			64.6					53	76
RJFMcb	Red Jungle Fowl	Facility of Linkoping University, Sweden	Male	Cerebellum	Downloaded with accession number of SRR306713	Single-end reads	21983420	63.1			63.1					52	76
RJFFcb	Red Jungle Fowl	Facility of Linkoping University, Sweden	Female	Cerebellum	Downloaded with accession number of SRR306712	Single-end reads	23627599	46.3			46.3					52	76

## Sheet: Table S6
Enrichment analysis using PANTHER (Protein ANalysis THrough Evolutionary Relationships)
Tissue	Gene expression change in domesticated compared with wild chickens	Gene number	PANTHER GO-Slim Biological Process	Total gene number	Observed gene number	Expected gene number	Fold Enrichment	P value	Padj*
Cerebrum	DEG	1618	cellular process	5259	570	493.53	1.15	1.67e-05	0.0036
Cerebrum	DEG	1618	neurological system process	786	110	73.76	1.49	3e-05	0.00646
Cerebrum	DEG	1618	protein phosphorylation	511	78	47.96	1.63	3.01e-05	0.00647
Cerebrum	DEG	1618	cell communication	2448	287	229.73	1.25	3.73e-05	0.00802
Cerebrum	DEG	1618	regulation of molecular function	842	115	79.02	1.46	5.36e-05	0.0115
Cerebrum	DEG	1618	system process	979	130	91.87	1.41	5.98e-05	0.0129
Cerebrum	DEG	1618	regulation of catalytic activity	828	112	77.7	1.44	9.73e-05	0.0209
Cerebrum	DEG	1618	synaptic transmission	270	46	25.34	1.82	0.000123	0.0265
Cerebrum	DEG	1618	protein metabolic process	2170	252	203.64	1.24	0.000221	0.0476
Cerebrum	DEG	1618	transport	2009	234	188.54	1.24	0.000327
Cerebrum	DEG	1618	cellular protein modification process	1096	138	102.85	1.34	0.000344
Cerebrum	DEG	1618	ion transport	600	83	56.31	1.47	0.000396
Cerebrum	DEG	1618	localization	2124	244	199.33	1.22	0.000523
Cerebrum	DEG	1618	metabolic process	6406	660	601.17	1.1	0.00104
Cerebrum	DEG	1618	biological regulation	2793	308	262.11	1.18	0.00121
Cerebrum	DEG	1618	system development	997	122	93.56	1.3	0.00201
Cerebrum	DEG	1618	cation transport	467	64	43.83	1.46	0.00216
Cerebrum	DEG	1618	multicellular organismal process	1254	148	117.68	1.26	0.00273
Cerebrum	DEG	1618	single-multicellular organism process	1254	148	117.68	1.26	0.00273
Cerebrum	DEG	1618	nervous system development	636	81	59.69	1.36	0.0042
Cerebrum	DEG	1618	primary metabolic process	5214	537	489.31	1.1	0.00475
Cerebrum	DEG	1618	neurotransmitter secretion	111	20	10.42	1.92	0.00517
Cerebrum	DEG	1618	visual perception	186	29	17.46	1.66	0.0067
Cerebellum	DEG	842	system development	997	77	48.21	1.6	4.45e-05	0.00956
Cerebellum	DEG	842	cell communication	2448	154	118.38	1.3	0.000338
Cerebellum	DEG	842	phagocytosis	28	7	1.35	> 5	0.000503
Cerebellum	DEG	842	nervous system development	636	49	30.75	1.59	0.00115
Cerebellum	DEG	842	cellular protein modification process	1096	76	53	1.43	0.00116
Cerebellum	DEG	842	cellular process	5259	294	254.31	1.15	0.00182
Cerebellum	DEG	842	neuromuscular synaptic transmission	5	3	0.24	> 5	0.00196
Cerebellum	DEG	842	visual perception	186	19	8.99	2.11	0.00226
Cerebellum	DEG	842	ion transport	600	45	29.01	1.55	0.00296
Cerebellum	DEG	842	sensory perception	286	25	13.83	1.81	0.00398
Cerebellum	DEG	842	cellular component movement	381	31	18.42	1.68	0.00414
Cerebellum	DEG	842	system process	979	66	47.34	1.39	0.00459
Cerebellum	DEG	842	developmental process	1911	117	92.41	1.27	0.0047
Cerebellum	DEG	842	oxidative phosphorylation	42	7	2.03	3.45	0.00485
Cerebellum	DEG	842	lipid transport	217	20	10.49	1.91	0.00542
Cerebellum	DEG	842	heart development	146	15	7.06	2.12	0.00591
Cerebellum	DEG	842	transport	2009	121	97.15	1.25	0.00673
Cerebellum	DEG	842	neurological system process	786	54	38.01	1.42	0.00696
Cerebellum	DEG	842	ectoderm development	507	37	24.52	1.51	0.00996
Tissue	Gene expression change in domesticated compared with wild chickens	Gene number	PANTHER GO-Slim Biological Process	Total gene number in this cluster in the reference genome	Observed gene number in this cluster in the dataset	Expected gene number in this cluster in the dataset	Fold Enrichment	P value	Padj*
Cerebrum	Up-regulated	488	translation (GO:0006412)	356	36	10.12	3.56	1.05e-10	2.26e-08
Cerebrum	Up-regulated	488	RNA splicing, via transesterification reactions (GO:0000375)	100	10	2.84	3.52	0.0007
Cerebrum	Up-regulated	488	RNA splicing (GO:0008380)	102	10	2.9	3.45	0.000812
Cerebrum	Up-regulated	488	protein metabolic process (GO:0019538)	2170	84	61.66	1.36	0.00197
Cerebrum	Up-regulated	488	oxidative phosphorylation (GO:0006119)	42	5	1.19	4.19	0.00748
Cerebrum	Down-regulated	1130	cell communication (GO:0007154)	2448	246	160.17	1.54	2.32e-12	4.99e-10
Cerebrum	Down-regulated	1130	cellular process (GO:0009987)	5259	448	344.1	1.3	1.03e-11	2.22e-09
Cerebrum	Down-regulated	1130	transport (GO:0006810)	2009	193	131.45	1.47	3.37e-08	7.24e-06
Cerebrum	Down-regulated	1130	neurological system process (GO:0050877)	786	93	51.43	1.81	4.9e-08	1.05e-05
Cerebrum	Down-regulated	1130	localization (GO:0051179)	2124	201	138.97	1.45	4.94e-08	1.06e-05
Cerebrum	Down-regulated	1130	system process (GO:0003008)	979	106	64.06	1.65	3.98e-07	8.56e-05
Cerebrum	Down-regulated	1130	synaptic transmission (GO:0007268)	270	42	17.67	2.38	4.56e-07	9.8e-05
Cerebrum	Down-regulated	1130	protein phosphorylation (GO:0006468)	511	65	33.44	1.94	5.21e-07	0.000112
Cerebrum	Down-regulated	1130	regulation of molecular function (GO:0065009)	842	93	55.09	1.69	9.54e-07	0.000205
Cerebrum	Down-regulated	1130	ion transport (GO:0006811)	600	72	39.26	1.83	1.04e-06	0.000223
Cerebrum	Down-regulated	1130	biological regulation (GO:0065007)	2793	243	182.75	1.33	1.29e-06	0.000277
Cerebrum	Down-regulated	1130	regulation of catalytic activity (GO:0050790)	828	90	54.18	1.66	2.72e-06	0.000584
Cerebrum	Down-regulated	1130	cation transport (GO:0006812)	467	58	30.56	1.9	4.35e-06	0.000935
Cerebrum	Down-regulated	1130	system development (GO:0048731)	997	103	65.23	1.58	4.49e-06	0.000965
Cerebrum	Down-regulated	1130	developmental process (GO:0032502)	1911	172	125.04	1.38	1.11e-05	0.0024
Cerebrum	Down-regulated	1130	cellular protein modification process (GO:0006464)	1096	109	71.71	1.52	1.19e-05	0.00257
Cerebrum	Down-regulated	1130	multicellular organismal process (GO:0032501)	1254	119	82.05	1.45	3.6e-05	0.00773
Cerebrum	Down-regulated	1130	single-multicellular organism process (GO:0044707)	1254	119	82.05	1.45	3.6e-05	0.00773
Cerebrum	Down-regulated	1130	cell-cell signaling (GO:0007267)	599	66	39.19	1.68	4.02e-05	0.00865
Cerebrum	Down-regulated	1130	nervous system development (GO:0007399)	636	69	41.61	1.66	4.3e-05	0.00925
Cerebrum	Down-regulated	1130	ectoderm development (GO:0007398)	507	55	33.17	1.66	0.000253
Cerebrum	Down-regulated	1130	neurotransmitter secretion (GO:0007269)	111	18	7.26	2.48	0.000522
Cerebrum	Down-regulated	1130	B cell mediated immunity (GO:0019724)	80	14	5.23	2.67	0.00103
Cerebrum	Down-regulated	1130	response to stimulus (GO:0050896)	1605	136	105.02	1.3	0.00121
Cerebrum	Down-regulated	1130	heart development (GO:0007507)	146	20	9.55	2.09	0.00198
Cerebrum	Down-regulated	1130	anion transport (GO:0006820)	157	21	10.27	2.04	0.00205
Cerebrum	Down-regulated	1130	cell-cell adhesion (GO:0016337)	293	33	19.17	1.72	0.00232
Cerebrum	Down-regulated	1130	metabolic process (GO:0008152)	6406	463	419.15	1.1	0.00306
Cerebrum	Down-regulated	1130	neuromuscular synaptic transmission (GO:0007274)	5	3	0.33	> 5	0.00457
Cerebrum	Down-regulated	1130	phosphate-containing compound metabolic process (GO:0006796)	759	68	49.66	1.37	0.00645
Cerebellum	Up-regulated	182	oxidative phosphorylation (GO:0006119)	42	6	0.43	> 5	5.87e-06	0.00126
Cerebellum	Up-regulated	182	translation (GO:0006412)	356	14	3.67	3.81	2.27e-05	0.00489
Cerebellum	Up-regulated	182	respiratory electron transport chain (GO:0022904)	181	7	1.87	3.75	0.00293
Cerebellum	Up-regulated	182	generation of precursor metabolites and energy (GO:0006091)	232	8	2.39	3.34	0.00302
Cerebellum	Down-regulated	660	cell communication (GO:0007154)	2448	142	93.11	1.53	1.26e-07	2.71e-05
Cerebellum	Down-regulated	660	cellular process (GO:0009987)	5259	255	200.03	1.27	1.75e-06	0.000375
Cerebellum	Down-regulated	660	system development (GO:0048731)	997	67	37.92	1.77	5.81e-06	0.00125
Cerebellum	Down-regulated	660	cellular protein modification process (GO:0006464)	1096	68	41.69	1.63	5.93e-05	0.0127
Cerebellum	Down-regulated	660	developmental process (GO:0032502)	1911	104	72.69	1.43	0.00012	0.0258
Cerebellum	Down-regulated	660	nervous system development (GO:0007399)	636	44	24.19	1.82	0.000133	0.0286
Cerebellum	Down-regulated	660	biological regulation (GO:0065007)	2793	139	106.23	1.31	0.000414
Cerebellum	Down-regulated	660	neurological system process (GO:0050877)	786	49	29.9	1.64	0.000595
Cerebellum	Down-regulated	660	system process (GO:0003008)	979	58	37.24	1.56	0.000655
Cerebellum	Down-regulated	660	transport (GO:0006810)	2009	104	76.41	1.36	0.000718
Cerebellum	Down-regulated	660	sensory perception (GO:0007600)	286	23	10.88	2.11	0.000799
Cerebellum	Down-regulated	660	phagocytosis (GO:0006909)	28	6	1.06	> 5	0.000807
Cerebellum	Down-regulated	660	visual perception (GO:0007601)	186	17	7.07	2.4	0.000989
Cerebellum	Down-regulated	660	neuromuscular synaptic transmission (GO:0007274)	5	3	0.19	> 5	0.00099
Cerebellum	Down-regulated	660	cell adhesion (GO:0007155)	451	31	17.15	1.81	0.0014
Cerebellum	Down-regulated	660	ion transport (GO:0006811)	600	38	22.82	1.67	0.00183
Cerebellum	Down-regulated	660	ectoderm development (GO:0007398)	507	33	19.28	1.71	0.00236
Cerebellum	Down-regulated	660	protein phosphorylation (GO:0006468)	511	33	19.44	1.7	0.00266
Cerebellum	Down-regulated	660	biological adhesion (GO:0022610)	472	31	17.95	1.73	0.00277
Cerebellum	Down-regulated	660	localization (GO:0051179)	2124	105	80.79	1.3	0.00301
Cerebellum	Down-regulated	660	immune system process (GO:0002376)	1054	58	40.09	1.45	0.0034
Cerebellum	Down-regulated	660	cellular component movement (GO:0006928)	381	26	14.49	1.79	0.00361
Cerebellum	Down-regulated	660	regulation of molecular function (GO:0065009)	842	48	32.03	1.5	0.00394
Cerebellum	Down-regulated	660	heart development (GO:0007507)	146	13	5.55	2.34	0.0046
Cerebellum	Down-regulated	660	regulation of catalytic activity (GO:0050790)	828	47	31.49	1.49	0.00466
Cerebellum	Down-regulated	660	lipid transport (GO:0006869)	217	17	8.25	2.06	0.00471
Cerebellum	Down-regulated	660	multicellular organismal process (GO:0032501)	1254	66	47.7	1.38	0.00501
Cerebellum	Down-regulated	660	single-multicellular organism process (GO:0044707)	1254	66	47.7	1.38	0.00501
Cerebellum	Down-regulated	660	response to stimulus (GO:0050896)	1605	80	61.05	1.31	0.00796
Cerebellum	Down-regulated	660	anatomical structure morphogenesis (GO:0009653)	475	29	18.07	1.61	0.0097
*Use the Bonferroni correction for multiple testing
#The terms highlighted with red font indicate those related to neurological processes or behaviors

## Sheet: Table S7
Categories	Diseases or Functions Annotation	P-Value	Molecules	Number of Molecules
Cellular Movement, Nervous System Development and Function	migration of sympathetic neuron	5.19e-05	RELN,SEMA3A	2
Cell Morphology, Cellular Assembly and Organization, Cellular Development, Cellular Function and Maintenance, Cellular Growth and Proliferation, Nervous System Development and Function, Organismal Development, Tissue Development	neuritogenesis	0.000107	COL25A1,ERC2,GAS7,NF1,RELN,RYR2,SEMA3A,TENM4,TRPC5	9
Cell-To-Cell Signaling and Interaction, Nervous System Development and Function	long-term potentiation	0.000109	AQP4,GRIK2,NF1,OMG,RELN,TRPC5	6
Cellular Development, Cellular Growth and Proliferation, Nervous System Development and Function, Tissue Development	development of neurons	0.000219	COL25A1,ERC2,GAS7,NF1,PLXND1,RELN,RYR2,SEMA3A,TENM4,TRPC5	10
Cell Morphology, Cellular Assembly and Organization, Cellular Development, Cellular Function and Maintenance, Cellular Growth and Proliferation, Nervous System Development and Function, Organismal Development, Tissue Development	branching of neurons	0.000287	COL25A1,ERC2,NF1,RELN,RYR2,SEMA3A	6
Cell-To-Cell Signaling and Interaction, Nervous System Development and Function	long-term potentiation of brain	0.000436	GRIK2,NF1,OMG,RELN	4
Connective Tissue Development and Function, Nervous System Development and Function, Organ Morphology, Organismal Development, Skeletal and Muscular System Development and Function, Tissue Development	morphology of vertebrae	0.000633	ANTXR1,PLXND1,SEMA3A,SFRP1	4
Cell Morphology, Cellular Assembly and Organization, Cellular Development, Cellular Function and Maintenance, Cellular Growth and Proliferation, Nervous System Development and Function, Organismal Development, Tissue Development	formation of dendrites	0.0008	GAS7,RELN,SEMA3A,TRPC5	4
Cellular Movement, Nervous System Development and Function	migration of neuroglia	0.000836	AQP4,NF1,SEMA3A	3
Cell Morphology, Cellular Function and Maintenance, Nervous System Development and Function, Tissue Morphology	length of neurites	0.000867	NF1,OMG,TENM4	3
Nervous System Development and Function	development of sympathetic nervous system	0.000964	NF1,SEMA3A	2
Cell Morphology, Cellular Assembly and Organization, Cellular Development, Cellular Function and Maintenance, Cellular Growth and Proliferation, Embryonic Development, Nervous System Development and Function, Organismal Development, Tissue Development	branching of axons	0.00107	COL25A1,RELN,SEMA3A	3
Cellular Development, Cellular Growth and Proliferation, Nervous System Development and Function, Tissue Development	outgrowth of neurites	0.00131	GAS7,NF1,OMG,RELN,SEMA3A,TRPC5	6
Cell-To-Cell Signaling and Interaction, Nervous System Development and Function	synaptic transmission of hippocampal neurons	0.00139	ERC2,GRIK2	2
Cell Morphology, Cellular Assembly and Organization, Cellular Development, Cellular Function and Maintenance, Cellular Growth and Proliferation, Nervous System Development and Function, Organismal Development, Tissue Development	myelination of axons	0.00151	SEMA3A,TENM4	2
Cellular Development, Nervous System Development and Function	differentiation of neuroglia	0.00151	NF1,RELN,SEMA3A,TENM4	4
Cell Morphology, Cellular Assembly and Organization, Cellular Development, Cellular Function and Maintenance, Cellular Growth and Proliferation, Embryonic Development, Nervous System Development and Function, Organismal Development, Tissue Development	branching of neurites	0.00189	COL25A1,NF1,RELN,RYR2,SEMA3A	5
Cellular Development, Nervous System Development and Function	differentiation of oligodendrocytes	0.00204	NF1,SEMA3A,TENM4	3
Cell-To-Cell Signaling and Interaction, Nervous System Development and Function	activation of ON bipolar cell	0.00231	ERC2	1
Cell-To-Cell Signaling and Interaction, Cellular Assembly and Organization, Nervous System Development and Function	cell-cell contact of axons	0.00231	NF1	1
Cellular Movement, Nervous System Development and Function	chemorepulsion of sympathetic neuron	0.00231	SEMA3A	1
Cellular Growth and Proliferation, Nervous System Development and Function	colony formation of Schwann cells	0.00231	NF1	1
Nervous System Development and Function	growth of nerve trunk	0.00231	NF1	1
Cellular Movement, Nervous System Development and Function	guidance of olfactory glomeruli	0.00231	SEMA3A	1
Cell Morphology, Nervous System Development and Function	innervation by phrenic nerve	0.00231	COL25A1	1
Cell Morphology, Digestive System Development and Function, Nervous System Development and Function	innervation of first molar	0.00231	SEMA3A	1
Cell Death and Survival, Nervous System Development and Function, Tissue Morphology	loss of hilar interneurons	0.00231	GRIK2	1
Cellular Movement, Nervous System Development and Function	migration of periglomerular neurons	0.00231	RELN	1
Cellular Movement, Nervous System Development and Function	migration of sympathetic preganglionic neurons	0.00231	RELN	1
Nervous System Development and Function, Tissue Development	morphogenesis of sympathetic trunk	0.00231	SEMA3A	1
Cell-To-Cell Signaling and Interaction, Cellular Function and Maintenance, Nervous System Development and Function	paired-pulse facilitation of mossy fiber cells	0.00231	GRIK2	1
Cellular Movement, Nervous System Development and Function	positioning of granule cells	0.00231	RELN	1
Cellular Movement, Nervous System Development and Function	positioning of periglomerular neurons	0.00231	RELN	1
Cellular Assembly and Organization, Nervous System Development and Function, Organ Morphology, Tissue Morphology	quantity of olfactory glomeruli	0.00231	SEMA3A	1
Nervous System Development and Function	specific gravity of brain tissue	0.00231	AQP4	1
Cell Morphology, Cellular Assembly and Organization, Cellular Development, Cellular Function and Maintenance, Cellular Growth and Proliferation, Nervous System Development and Function, Organismal Development, Tissue Development	sprouting of rod bipolar cells	0.00231	ERC2	1
Cell Morphology, Cellular Development, Embryonic Development, Nervous System Development and Function, Organ Development, Tissue Development	stratification of cortical neurons	0.00231	RELN	1
Cell Morphology, Cellular Assembly and Organization, Cellular Function and Maintenance, Nervous System Development and Function	extension of axons	0.00262	RELN,SEMA3A,TRPC5	3
Cell-To-Cell Signaling and Interaction, Nervous System Development and Function	long-term potentiation of hippocampus	0.00336	NF1,OMG,RELN	3
Cellular Development, Nervous System Development and Function	differentiation of oligodendrocyte precursor cells	0.00403	SEMA3A,TENM4	2
Cell Morphology, Cellular Assembly and Organization, Cellular Development, Cellular Function and Maintenance, Cellular Growth and Proliferation, Nervous System Development and Function, Organismal Development, Tissue Development	axonogenesis	0.00408	COL25A1,RELN,SEMA3A,TENM4	4
Cell-To-Cell Signaling and Interaction, Cellular Assembly and Organization, Nervous System Development and Function	cell-cell contact of Schwann cells	0.00461	NF1	1
Cell-To-Cell Signaling and Interaction, Cellular Assembly and Organization, Cellular Movement, Nervous System Development and Function	chemorepulsion of sympathetic neurites	0.00461	SEMA3A	1
Cellular Development, Nervous System Development and Function	commitment of astrocytes	0.00461	SEL1L	1
Cellular Movement, Nervous System Development and Function	distribution of sympathetic neuron	0.00461	SEMA3A	1
Cell-To-Cell Signaling and Interaction, Nervous System Development and Function	excitatory postsynaptic potential of hippocampus	0.00461	RELN	1
Cell-To-Cell Signaling and Interaction, Nervous System Development and Function	firing of mechanosensory neurons	0.00461	KCNQ3	1
Nervous System Development and Function	packing density of neurons	0.00461	RELN	1
Cell Morphology, Nervous System Development and Function	regulatory volume decrease of astrocytes	0.00461	AQP4	1
Cellular Assembly and Organization, Cellular Compromise, Nervous System Development and Function	retraction of axon branches	0.00461	SEMA3A	1
Connective Tissue Development and Function, Connective Tissue Disorders, Nervous System Development and Function, Organ Morphology, Organismal Development, Organismal Injury and Abnormalities, Skeletal and Muscular Disorders, Skeletal and Muscular System Development and Function, Tissue Development	shortening of thoracic vertebra	0.00461	SFRP1	1
Cell Morphology, Cellular Assembly and Organization, Cellular Development, Cellular Function and Maintenance, Cellular Growth and Proliferation, Embryonic Development, Nervous System Development and Function, Organismal Development, Tissue Development	dendritic growth/branching	0.00501	NF1,RELN,RYR2,SEMA3A	4
Connective Tissue Development and Function, Connective Tissue Disorders, Nervous System Development and Function, Organ Morphology, Organismal Development, Organismal Injury and Abnormalities, Skeletal and Muscular Disorders, Skeletal and Muscular System Development and Function, Tissue Development	abnormal morphology of vertebrae	0.00549	ANTXR1,PLXND1,SFRP1	3
Cell-To-Cell Signaling and Interaction, Nervous System Development and Function	long-term potentiation of brain cells	0.00572	GRIK2,NF1	2
Cellular Development, Cellular Growth and Proliferation, Nervous System Development and Function	proliferation of astrocytes	0.00595	AQP4,NF1	2
Cell-To-Cell Signaling and Interaction, Nervous System Development and Function	long-term potentiation of hippocampal CA1 region	0.00642	NF1,RELN	2
Cell Morphology, Nervous System Development and Function, Tissue Morphology	morphology of neurons	0.00667	COL25A1,ERC2,NF1,OMG,SEMA3A,TENM4	6
Cell Morphology, Nervous System Development and Function, Tissue Morphology	area of growth cone	0.0069	NF1	1
Cellular Assembly and Organization, Nervous System Development and Function	assembly of axon initial segments	0.0069	ANK2	1
Cellular Movement, Nervous System Development and Function	chemorepulsion of hippocampal neurons	0.0069	SEMA3A	1
Cellular Movement, Nervous System Development and Function	dispersion of granule cells	0.0069	RELN	1
Nervous System Development and Function	guidance of neurons	0.0069	RELN	1
Cellular Assembly and Organization, Cellular Function and Maintenance, Cellular Movement, Nervous System Development and Function	localization of axons	0.0069	SEMA3A	1
Cell-To-Cell Signaling and Interaction, Nervous System Development and Function	long-term potentiation of mossy fiber cells	0.0069	GRIK2	1
Connective Tissue Development and Function, Nervous System Development and Function, Organ Morphology, Organismal Development, Skeletal and Muscular System Development and Function, Tissue Development	mass of lumbar vertebra	0.0069	SEMA3A	1
Cell Morphology, Cellular Assembly and Organization, Nervous System Development and Function	orientation of dendrites	0.0069	RELN	1
Cell-To-Cell Signaling and Interaction, Nervous System Development and Function	inhibitory postsynaptic current	0.00716	ERC2,GRIK2	2
Cellular Development, Nervous System Development and Function, Tissue Development	differentiation of neurons	0.00859	GAS7,NF1,SEMA3A,SFRP1,TRPC5	5
Nervous System Development and Function	morphology of nervous system	0.00901	AQP4,COL25A1,ERC2,NF1,OMG,RELN,SEMA3A,TENM4	8
Nervous System Development and Function, Neurological Disease	abnormal morphology of prevertebral ganglion	0.00919	SEMA3A	1
Cell Morphology, Cellular Assembly and Organization, Cellular Development, Cellular Function and Maintenance, Cellular Growth and Proliferation, Embryonic Development, Nervous System Development and Function, Organismal Development, Tissue Development	branching of motor axons	0.00919	COL25A1	1
Embryonic Development, Nervous System Development and Function, Organ Development, Organismal Development, Tissue Development	formation of barrel cortex	0.00919	NF1	1
Cellular Assembly and Organization, Nervous System Development and Function	remodeling of axons	0.00919	SFRP1	1
Cell-To-Cell Signaling and Interaction, Nervous System Development and Function	afterhyperpolarization of central nervous system cells	0.0115	ATP2B4	1
Cell Morphology, Cellular Assembly and Organization, Cellular Development, Cellular Function and Maintenance, Cellular Growth and Proliferation, Embryonic Development, Nervous System Development and Function, Organismal Development, Tissue Development	branching of apical processes	0.0115	RELN	1
Cellular Development, Cellular Growth and Proliferation, Nervous System Development and Function, Tissue Development	growth of corticospinal axon	0.0115	OMG	1
Cellular Development, Cellular Growth and Proliferation, Nervous System Development and Function, Tissue Development	growth of raphespinal axon	0.0115	OMG	1
Cell Morphology, Cellular Development, Embryonic Development, Nervous System Development and Function, Tissue Development	lamination of neurons	0.0115	RELN	1
Cell Morphology, Cellular Assembly and Organization, Cellular Development, Cellular Function and Maintenance, Cellular Growth and Proliferation, Embryonic Development, Nervous System Development and Function, Organismal Development, Tissue Development	growth of dendrites	0.0123	RELN,SEMA3A	2
Embryonic Development, Nervous System Development and Function, Ophthalmic Disease, Organ Development, Organ Morphology, Organismal Development, Organismal Injury and Abnormalities, Tissue Development, Visual System Development and Function	abnormal morphology of thin outer plexiform layer	0.0138	ERC2	1
Embryonic Development, Nervous System Development and Function, Organ Development, Organismal Development, Tissue Development	development of amygdala	0.0138	NF1	1
Cell Morphology, Developmental Disorder, Embryonic Development, Nervous System Development and Function, Organismal Development, Tissue Morphology	abnormal morphology of neural crest cells	0.016	NF1	1
Nervous System Development and Function	proprioception	0.016	NF1	1
Cellular Assembly and Organization, Nervous System Development and Function, Tissue Morphology	quantity of neurofibrillary tangles	0.016	RELN	1
Cell-To-Cell Signaling and Interaction, Nervous System Development and Function	synaptic transmission	0.017	ERC2,GRIK2,KCNQ3,RELN	4
Cell Death and Survival, Cellular Assembly and Organization, Cellular Development, Nervous System Development and Function, Tissue Development, Tissue Morphology	regeneration of neurites	0.018	OMG,SEMA3A	2
Nervous System Development and Function, Neurological Disease	abnormal morphology of enteric nervous system	0.0183	SEMA3A	1
Nervous System Development and Function, Neurological Disease	abnormal morphology of vagus nerve	0.0183	SEMA3A	1
Cell-To-Cell Signaling and Interaction, Cellular Assembly and Organization, Cellular Movement, Nervous System Development and Function	chemorepulsion of axons	0.0206	SEMA3A	1
Cell-To-Cell Signaling and Interaction, Cellular Function and Maintenance, Nervous System Development and Function	elimination of synapse	0.0206	PCDH10	1
Cell Morphology, Cellular Assembly and Organization, Cellular Development, Cellular Function and Maintenance, Cellular Growth and Proliferation, Nervous System Development and Function, Organismal Development, Tissue Development	remyelination of axons	0.0206	SEMA3A	1
Cell-To-Cell Signaling and Interaction, Cellular Movement, Nervous System Development and Function	contact repulsion of axons	0.0228	SEMA3A	1
Cell Morphology, Embryonic Development, Nervous System Development and Function, Ophthalmic Disease, Organ Development, Organ Morphology, Organismal Development, Organismal Injury and Abnormalities, Tissue Development, Tissue Morphology, Visual System Development and Function	abnormal morphology of horizontal cells	0.0251	ERC2	1
Cell Death and Survival, Nervous System Development and Function, Tissue Morphology	loss of pyramidal neurons	0.0251	GRIK2	1
Cell-To-Cell Signaling and Interaction, Nervous System Development and Function	attraction of axons	0.0273	SEMA3A	1
Nervous System Development and Function, Organ Morphology, Organismal Development	thickness of cerebral cortex	0.0273	RELN	1
Cell Morphology, Embryonic Development, Nervous System Development and Function, Ophthalmic Disease, Organ Development, Organ Morphology, Organismal Development, Organismal Injury and Abnormalities, Tissue Development, Tissue Morphology, Visual System Development and Function	abnormal morphology of retinal rods	0.0296	ERC2	1
Cell-To-Cell Signaling and Interaction, Nervous System Development and Function	glutamate mediated receptor currents	0.0296	GRIK2	1
Cellular Movement, Nervous System Development and Function	migration of oligodendrocyte precursor cells	0.0296	SEMA3A	1
Embryonic Development, Nervous System Development and Function, Organ Development, Organismal Development, Tissue Development	formation of forebrain	0.0313	NF1,RELN,SEMA3A	3
Nervous System Development and Function	electrophysiology of eye	0.0318	AQP4,ERC2	2
Cellular Movement, Nervous System Development and Function	migration of astrocytes	0.0318	AQP4	1
Cell-To-Cell Signaling and Interaction, Nervous System Development and Function	afterhyperpolarization of neurons	0.0341	ATP2B4	1
Cellular Function and Maintenance, Nervous System Development and Function	function of astrocytes	0.0341	AQP4	1
Cellular Movement, Embryonic Development, Nervous System Development and Function	migration of neuroblasts	0.0363	RELN	1
Nervous System Development and Function, Tissue Morphology	quantity of neurons	0.0374	COL25A1,ERC2,RELN,SEMA3A	4
Nervous System Development and Function, Neurological Disease	abnormal morphology of phrenic nerve	0.0385	COL25A1	1
Cell Morphology, Cell-To-Cell Signaling and Interaction, Nervous System Development and Function	plasticity of synapse	0.0425	GRIK2,NF1	2
Behavior	behavior	0.000408	AQP4,ATP2B4,COL25A1,CSMD1,ERC2,GRIK2,NF1,RELN,SEMA3A,TRPC5,UBR3	11
Behavior	fear	0.0114	GRIK2,TRPC5	2
Behavior	abnormal posture	0.0191	COL25A1,SEMA3A	2
Behavior	discriminatory learning	0.0206	NF1	1

## Sheet: Table S8
Species	Molecules in Network	Score*	Focus Molecules	Top Diseases and Functions
Chicken	AKAP6,ALS2,ANK2,ATP2B4,Actin,CAP1,CDH12,CDH8,CRMP,CSMD1,Cadherin,Calcineurin protein(s),Cofilin,DPYSL2,DPYSL3,ERK1/2,GFRA2,GRIK2,KCNQ3,N-Cadherin,NETO1,NOVA1,PHACTR3,PP1 protein complex group,RYR2,Rab5,Rock,Ryr,SEMA3A,SGPL1,SLC17A6,Secretase gamma,TESK2,TPCN1,VRK2	41	23	Cell-To-Cell Signaling and Interaction, Nervous System Development and Function, Cell Morphology
Chicken	14-3-3,ADCY,ANTXR1,AQP4,ARHGAP22,Akt,Cg,Creb,DOCK5,EPB41L1,GFPT1,KAT6A,LIPA,Lh,MAP2K1/2,MYCL,NF1,Nfat (family),PDE1C,PDE3B,PLXND1,PPP2R2A,PPT1,PRMT3,Pde,Pka,Pka catalytic subunit,Ppp2c,Proinsulin,RASSF2,SEC24B,SIK2,STARD13,TENM4,Wnt	36	21	Cardiovascular Disease, Congenital Heart Anomaly, Developmental Disorder
Chicken	26s Proteasome,AAK1,ANK1,BTAF1,Ck2,Clathrin,Dishevelled,EBF2,EFHC2,EVI2A,FANCI,FGFR1,GGA3,GTF2A1,Hdac,Histone h3,Histone h4,Holo RNA polymerase II,Hsp70,JAKMIP2,Jnk,Mlc,NPAS3,PCDH10,RELN,RNA polymerase II,RNF13,Spectrin,TCEB3,VPS11,WHSC1L1,YY1,ZFYVE9,ZMAT4,estrogen receptor	36	21	Neurological Disease, Nervous System Development and Function, Organ Morphology
Chicken	ALDH18A1,ANO3,Alp,BCL11A,CCDC88A,CDC23,Caveolin,Collagen type I,Collagen type IV,Collagen(s),Fibrinogen,IL18,Ikb,KDM3B,LDL,LLGL2,Laminin,MMP16,Mmp,NAPG,NELL1,NFkB (complex),Nos,PALLD,PARD3,PDGF BB,PLAT,PLOD2,PTS,Par6,Pdgf (complex),RIPK3,Tgf beta,UBE2V1,atypical protein kinase C	29	18	Ophthalmic Disease, Organismal Injury and Abnormalities, Cell Death and Survival
Chicken	AGTR1,AMPK,ATP2B2,Calmodulin,DLGAP4,ERC2,Focal adhesion kinase,G protein,G protein alphai,GLP2R,GRB2,GSK3B,Gpcr,Gsk3,IKK (complex),Insulin,KCNK5,LGR4,MCHR1,Mapk,NMDA Receptor,PCLO,PI3K (complex),Pkc(s),RAC1,Rac,Ras,TACR3,TBC1D1,TCR,TRPC5,TSHR,Vegf,WDR4,calpain	27	17	Molecular Transport, Connective Tissue Disorders, Organismal Injury and Abnormalities
Chicken	Ap1,BCR (complex),CD3,CH25H,DAAM2,ERK,F Actin,GAS2,HMBS,IL12 (complex),IgG,IgG2a,Ige,Igm,Immunoglobulin,Interferon alpha,KDELR2,LRRFIP1,Ldh (complex),Mek,PAOX,PI3K (family),PLC gamma,REL,SASS6,SFRP1,SLC23A2,SLC35A3,SLC40A1,SRC (family),Shc,Sos,TACC1,TMX3,p85 (pik3r)	23	15	Energy Production, Connective Tissue Disorders, Developmental Disorder
Chicken	ANKRD39,APP,ARHGAP18,ATP1A4,CMAS,COL25A1,CPB1,CUL3,DPAGT1,EVL,FIG4,FUCA1,Fcor,GTPase,KCNK17,KCTD18,L3MBTL1,LIPT1,LRRC42,METTL15,MTHFD1L,MURC,NUDT9,ODAM,PKP4,PP2D1,PXYLP1,RB1,SIRT1,SMAP1,TCP10/TCP10L2,TMCC1,WDFY4,WNT3A,ZMAT4	21	14	Cell Cycle, Nervous System Development and Function, Cell-To-Cell Signaling and Interaction
Chicken	AGBL4,ANKIB1,ANO5,ARHGEF37,BAZ2B,BCO2,CNTN5,FAM160A1,FSTL5,FUT10,GNPDA2,IER5L,KANK4,LGSN,LRRC57,MARCH7,MDGA2,MIB1,MOCS1,NANOG,SBNO2,SLC44A5,SLC9A9,SLCO5A1,SLITRK5,SMCO4,SMIM10,TMEM181,TMEM87B,USP34,VSTM2A,ZDHHC2,miR-124-3p (and other miRNAs w/seed AAGGCAC),miR-204-5p (and other miRNAs w/seed UCCCUUU),miR-448-3p (and other miRNAs w/seed UGCAUAU)	19	13	Developmental Disorder, Hereditary Disorder, Metabolic Disease
Chicken	ADPGK,ARHGAP25,ARHGEF40,BPI,BVES,C6orf132,CADM2,CADM3,CASKIN2,CFTR,CPA3,CSMD3,CYP4V2,ERLIN2,KCNMA1,KDELC2,KMT2D,MARCH2,MFSD14A,MYOM3,NDNF,PLA2G4F,RANGRF,SLC6A5,SYDE2,SYPL2,TENM3,TMEM237,TUSC1,UBR3,WDSUB1,ZFHX4,miR-340-5p (miRNAs w/seed UAUAAAG),miR-4254 (and other miRNAs w/seed CCUGGAG),miR-4758-3p (miRNAs w/seed GCCCCAC)	19	13	Developmental Disorder, Hereditary Disorder, Neurological Disease
Chicken	ADGRG6,BBOX1,BMP10,CDH10,CHI3L2,CREB1,CREB3,CYP51A1,EFR3A,EPHX4,ESR1,GAS7,GPR34,HLA-J,KCNK16,LILRA4,LILRB5,MAN1A2,MFSD2A,MUC20,Mbl1,OMG,OSM,OVOS2,RERG,SPAG4,Slco1a4,TMC7,TMEM230,TMEM74,TNF,UFSP2,YIPF2,ZNF330,mir-485	15	11	Neurological Disease, Organismal Injury and Abnormalities, Inflammatory Response
Chicken	ACSS1,ADRB2,BICD1,CCDC13,CCDC183,CCDC66,COG1,COQ7,DEGS2,FSH,GFM1,GPR55,HCRTR1,HSD17B12,IDH3B,METTL5,NAE1,NECAB2,NOB1,NTRK1,NUP85,PCM1,PIGT,POC1A,RAB5C,SEL1L,SEZ6L2,SGSM3,TACR3,TANC1,TMEM94,UNC45A,VPS8,XPO7,miR-3594-5p (and other miRNAs w/seed CCAGGGC)	15	11	Respiratory System Development and Function, Cell Morphology, Cell-To-Cell Signaling and Interaction
Chicken	ABL1,ARHGAP22,Ant,BCL2,C4bp,CCDC102B,CHST1,COMMD10,DIS3L2,FEZ1,FKHR,HHLA1,LCORL,LRBA,LTB4R2,MICU1,MICU3,MIR101,MSH4,MSH5,MT3,PEX1,PPIF,RAB28,REG1B,REL/RELA/RELB,RELA,RNLS,SFN,SHIP,STAT3,Serpina3g (includes others),VPREB1,death receptor,miR-205-5p (and other miRNAs w/seed CCUUCAU)	15	11	Cell Morphology, Cellular Assembly and Organization, Cellular Function and Maintenance
Chicken	A2ML1,ABHD2,ADAMTS17,C2CD2L,CDX2,CUL1,DAGLB,DQX1,F2,GKN2,HEPH,HYAL3,IL1,KIF18A,MGEA5,MT1L,MYBPH,NCBP2,NCF1C,NFKBIB,NR3C1,P38 MAPK,SERPINB10,SLAMF9,SMARCA4,SPOCD1,Stat1 dimer,TM2D2,TNNC2,TPK1,ZC4H2,acylglycerol lipase,coagulation factor,elastase,miR-143-3p (and other miRNAs w/seed GAGAUGA)	15	11	Cellular Assembly and Organization, Cellular Compromise, Gene Expression
Chicken	APCDD1L,APOL1,Apoptosome,Atg5,BCL2L10,BID,C19orf54,DPEP1,EEFSEC,FASLG,ITIH4,KIF6,LAD1,LMF2,LRRC14,MPO,MPP4,NFKBIA,NINJ1,POTEH (includes others),RBM48,REEP2,REEP4,RLBP1,SERPINA12,SERPINA6,SERPINF1,SLC13A5,SYCP2,TCTN3,TSNARE1,caspase,death receptor,miR-1909-3p (and other miRNAs w/seed GCAGGGG),miR-3083-5p (and other miRNAs w/seed GGCUGGG)	11	9	Cancer, Hematological Disease, Immunological Disease
Chicken	ANO1,AUH,C4orf46,CCDC34,COX7A2L,DDX46,ELAVL1,FAM105A,FAM19A5,GBE1,GPBP1L1,IL4,LDLRAD3,LGALSL,MARCH6,MESDC1,MFSD14A,MSANTD3,MTURN,PIGN,POLG,PROSER3,RABL2A,S100PBP,SLC10A3,SLC16A12,SLC25A43,SLC50A1,SNX16,TRIT1,TRMT13,ZBED3,ZNF561,miR-3058-5p (and other miRNAs w/seed CAGCCAC),miR-9-5p (and other miRNAs w/seed CUUUGGU)	11	9	Developmental Disorder, Ophthalmic Disease, Organismal Injury and Abnormalities
Pig	ASS1,ATXN2,BAG6,CD200R1,DOCK3,ERP44,FAF1,FAF2,GOT,HDL,Hsp70,IL12 (complex),ITPR,Jnk,KLHL2,MPG,NNT,NR6A1,Nos,Nr1h,PHACTR1,PP1 protein complex group,PPIL3,Pro-inflammatory Cytokine,RBM5,RFC4,Rxr,SLC15A1,STK3,TMA16,TRAP1,TRPC4,UHRF1BP1,UIMC1,mediator	36	23	Cancer, Organismal Injury and Abnormalities, Endocrine System Disorders
Pig	ATF7IP,ATPase,Actin,Adaptor protein 1,Alpha catenin,CDH17,CDH9,Cadherin,DDX39B,EIF4A2,ERK1/2,Erm,F Actin,INVS,Igf,LIMK2,Ldh (complex),MOV10L1,MYO5A,MYO5B,PICK1,PKD1,PLPP1,PLPP2,PRKCH,Rab11,Rock,SEMA3F,SFI1,SLC1A1,THOC3,UACA,VPS4B,WRNIP1,alcohol group acceptor phosphotransferase	33	22	Molecular Transport, DNA Replication, Recombination, and Repair, Gene Expression
Pig	Beta Tubulin,CCNB2,CCT2,CDK7,COQ6,Cbp/p300,Cg,Ck2,Creb,EIF4ENIF1,FAM198B,FSH,GTF2F1,Holo RNA polymerase II,IFT140,KCNT2,MAP2K1/2,MED15,MED16,Mlc,NCAPG,P-TEFb,PGR,PISD,Pkc(s),RNA polymerase II,SAFB,SLC4A4,SNAPC1,TAF11,TCF3,TOX,TRAP/Media,TTLL7,ZNF519	33	22	Cellular Development, Cellular Growth and Proliferation, Embryonic Development
Pig	AQP9,Ap1,CEP152,CYB5A,DLG5,DPY19L1,GATA6,GNRH,IFN alpha/beta,IL1,IL12 (family),IL15,INTS14,Ifn,IgG,Iga,Immunoglobulin,Interferon alpha,KDM5B,MLLT1,MLLT3,NCKAP1,NPY1R,PI3K (complex),PIK3IP1,PLEK2,PODXL,PPL,PRR14L,SLC9A3R2,Tnf (family),VAMP4,ZNF346,chemokine,hemoglobin	31	21	Cancer, Organismal Injury and Abnormalities, Cellular Movement
Pig	ALDH18A1,ANO3,ATF7,BCR (complex),CASP10,CCDC155,CFLAR,EDARADD,EIF2S1,GFPT2,HLA-DR,Hsp27,IFN Beta,IFN type 1,Ifn gamma,Igm,Ikb,KRR1,MAPK9,MYO1E,NFKBIL1,NFkB (complex),NLRC3,OSBP2,PAK1IP1,PARP,RIPK1,RNF111,Rsk,STK17B,Sapk,TRIM69,Tnf receptor,caspase,cytochrome C	29	20	Cell Death and Survival, Cell Signaling, Cancer
Pig	ADCY,ADRB,ALT,ANKS3,Alp,CD36,CD46,Collagen type I,Collagen type IV,Collagen(s),EML4,ERK,GST,Growth hormone,JAK2,LDL,Laminin,Lh,MAGI3,MGST3,MPP5,MSMO1,NPSR1,PDGFC,PLA2G6,Pdgf (complex),Proinsulin,RAP1GDS1,SERPINB5,SI,SPRED1,STAT5a/b,Tgf beta,ZNF451,collagen	23	17	Lipid Metabolism, Molecular Transport, Small Molecule Biochemistry
Pig	DGCR2,DIP2A,DUOXA1,FAM3C,FKBP1B,FKBP9,FOXN2,FOXP1,FOXP2,GCNT2,JPH1,KCNIP1,LCLAT1,LPCAT1,LRRC74B,LUZP4,MCM10,MRVI1,OSGIN2,PPIL2,SATB2,STX17,TEX264,TMEM79,TMOD2,UNC13C,VPS39,VWA5A,VWC2,miR-1277-3p (and other miRNAs w/seed ACGUAGA),miR-34a-5p (and other miRNAs w/seed GGCAGUG),miR-431-3p (miRNAs w/seed AGGUCGU),miR-6761-3p (miRNAs w/seed CCUACGC),miR-95-3p (miRNAs w/seed UCAACGG),mir-34	23	17	Cell Cycle, Cellular Development, Respiratory System Development and Function
Pig	ADAMTS20,ADNP2,CACNA2D1,COL16A1,COL1A1,CR1L,Cd24a,Collagen type VII,DDIAS,DNAAF2,DPP10,EFCAB6,ENTPD5,EPHX4,Eotaxin,GPR119,GTPBP8,KIAA1324L,LARP6,LDB2,LMO3,Mcpt4,RNF19A,SFT2D2,SLC28A2,SMPDL3A,SUSD4,TNF,USP38,USP41,ZNF280D,gelatinase,miR-124-3p (and other miRNAs w/seed AAGGCAC),mir-103,mir-150	23	17	Carbohydrate Metabolism, Drug Metabolism, Molecular Transport
Pig	AMTN,BBOF1,BPHL,C2CD2L,CALHM3,CENPH,CNFN,COPG2,COX18,CRISPLD1,DCK,DENND4C,DRG1,GAMT,GCHFR,KCTD20,KIF2B,LENEP,MYC,PFKL,PGPEP1L,PRPF40B,RNF17,RNF185,SACM1L,SAMD11,SCAI,SNRPC,SRP68,STAU1,TERC,TMEM161A,UPP2,miR-1587 (and other miRNAs w/seed UGGGCUG),miR-1827 (and other miRNAs w/seed GAGGCAG)	23	17	Cell Cycle, Humoral Immune Response, Cancer
Pig	AAAS,ALDH16A1,ALDH9A1,ANKLE2,ATP13A1,CLGN,CMAS,DNAJC1,DNAJC2,GNPTG,LCLAT1,LUC7L,MBOAT2,MRPS11,MRPS22,MRPS5,MRPS9,NDUFS1,NOA1,NTRK1,NUP153,NUP205,PIGT,PPIG,PRRC2A,SEC63,SMPD4,SRPK1,SRSF12,SRSF8,STK11IP,TCTN3,TMCO1,TRA2A,UGGT1	23	17	Cellular Assembly and Organization, DNA Replication, Recombination, and Repair, Cancer
Pig	ABCC5,ACER1,ACOT11,ACSBG2,ADAMTS4,ADAMTS5,ADAMTS9,ASAH2,C16orf71,CHST1,CHST10,CLPP,DEPDC5,ECE2,FAM169B,GATSL2,HS2ST1,HS3ST2,METTL13,MMP11,PAPPA2,PRR27,PSMD14,R3HDM4,RRAGA,RRAGB,SESN2,SLC16A8,SLC23A1,SORCS1,TBC1D22A,THEM5,WDR24,miR-1207-5p (and other miRNAs w/seed GGCAGGG),miR-5188 (miRNAs w/seed AUCGGAC)	20	15	Connective Tissue Disorders, Organismal Injury and Abnormalities, Lipid Metabolism
Pig	ADAM29,ATAD2,BCAS3,CDH9,DMTF1,DYX1C1,ESR1,FAM135A,FXYD6,GADD45,GGN,GLIPR1,GLYR1,KRTAP10-6,Krt10,LRR1,MAB21L3,Mta,Ncoa6,PATZ1,PCBD1,PEBP4,PGC,POLE2,POLR3A,SHP,SMTN,THEG,TNS3,TP53,TPTE2,miR-4747-5p (and other miRNAs w/seed GGGAAGG),miR-5627-5p (and other miRNAs w/seed GAGGGUG),mir-140,mir-26	20	15	Cancer, Organismal Injury and Abnormalities, Gastrointestinal Disease
Pig	14-3-3,ADK,AMPK,ANGPTL1,APC (complex),APC2,AXIN1,Akt,CPE,CR1,Cyclin A,Cyclin D,Cyclin E,E2f,EGLN,EIF2B5,INPP4B,MLST8,MTORC1,MTORC2,Mek,N-cor,PDGF BB,PLCL1,PP2A,PREX2,Pld,Ppp2c,RGS22,Rap1,Rb,SYNM,TSC2,TSH,p70 S6k	18	14	Cell Morphology, Cellular Assembly and Organization, Connective Tissue Development and Function
Pig	CD3,CYP2B6,Calmodulin,DAZAP1,DUOX1,EML5,Focal adhesion kinase,G protein alpha,G protein alphai,Gpcr,HIF1A,Histone h3,Hsp90,IGF1R,IL1A,Insulin,MAPK6,MOB1B,Mapk,Mmp,NT5C2,P38 MAPK,PAIP2,PLC,Pka,Ras homolog,SLC25A13,SNX19,SRC (family),STAT,STK38,TCR,Vegf,estrogen receptor,p85 (pik3r)	18	14	Energy Production, Lipid Metabolism, Small Molecule Biochemistry
Pig	ABL1,ADGRD2,ADGRE1,ADGRG4,C2orf81,C6orf52,CCDC105,COL23A1,CRAMP1,ETV7,GPR108,GPR119,HTR1D,HTR2B,INPP5J,RXFP3,SAC3D1,SALL2,SHD,SHIP,SLC24A1,SLC5A1,STXBP6,SYT6,TMEM232,TMEM243,TMEM249,TSPAN16,Trk Receptor,USF3,UTS2R,miR-185-3p (and other miRNAs w/seed GGGGCUG),miR-658 (miRNAs w/seed GCGGAGG),miR-6873-5p (miRNAs w/seed AGAGGGA),miR-6929-5p (and other miRNAs w/seed GGGAGGA)	18	14	Hereditary Disorder, Neurological Disease, Organismal Injury and Abnormalities
Pig	ASPN,C2CD3,CAMSAP2,CCDC66,CEP63,CEP95,CKAP2L,COPS5,CSPP1,DCHS2,DOCK9,FAM98B,HAUS3,KRT24,LGALS7/LGALS7B,LHFPL5,LRRC49,MPHOSPH9,PCDH15,PCM1,PCNX4,PDXK,SECISBP2,SIMC1,SKIV2L2,SMAD3,SPATA24,SPICE1,TBC1D31,TEX9,TMC1,TPGS1,WDR75,YWHAZ,mir-451	18	14	Auditory Disease, Hereditary Disorder, Neurological Disease
Pig	ARL6,CNOT6,CSN3,Cyb5r3,DUOX2,EIF3J,FAM196B,GLA,GLDN,IFNG,Il12 receptor,LOC100911216/Pcsk1,Ldha/RGD1562690,MTMR2,Madcam1,Mir122a,b,NCF1C,RAB7B,RBFA,REL/RELA/RELB,RELA,RFX7,RT1-EC2,SHF,SORD,Serpina3g (includes others),Tlr11,Tnfrsf22/Tnfrsf23,Tnfsf9,Wfdc17,ZMYM4,miR-3103-5p (and other miRNAs w/seed GAGGGAG),miR-4417 (miRNAs w/seed GUGGGCU),miR-4667-5p (and other miRNAs w/seed CUGGGGA),miR-6840-3p (m…	16	13	Antimicrobial Response, Cell-To-Cell Signaling and Interaction, Inflammatory Response
Pig	ADD3,ANKRD17,BZW1,CACYBP,CCND1,CEP85L,DET1,Endothelin,FOS,FRMD5,GNL2,HTR1B,Hat,KISS1R,LCORL,MC4R,MGAT4A,Mt2,NPS,PCNX1,PTGER1,Pdgf Ab,Ppp2r5c,RBM6,S100a7a,SNW1,SVIL,SYMPK,Spectrin,TEX11,TMEM144,TMOD3,Tpm4,WAPL,p38 Sapk	16	13	Cancer, Cellular Development, Cellular Growth and Proliferation
Pig	APH1B,APP,ARHGEF,CADPS2,CNNM2,CTNNB1,CWC15,Cxcl15,GLIPR1L1,GNB1,Hsd3b4 (includes others),KALRN,KCNB2,KCNG3,KIAA1191,LEO1,MBNL1,MPHOSPH8,OR4D6,PARP2,PI3Kγ,PTPRS,Ptprd,Rac,SHOX2,SIDT1,SIRT1,SST,Sct,TERB2,TTC23,VCX2 (includes others),miR-31-5p (and other miRNAs w/seed GGCAAGA),peptidase,succinate dehydrogenase	16	13	Neurological Disease, Skeletal and Muscular Disorders, Developmental Disorder
Pig	ANK3,ARHGEF12,CaMKII,EXOC2,FRS2,Fcer1,Fgf,Fgfr,Fibrinogen,GTPase,Gm-csf,HRG,IgG2a,Ige,Integrin,MAPK1,NFAT (complex),NTRK3,Neurotrophin,Nfat (family),ODAM,PI3K (family),PIK3C2G,PLC gamma,Raf,Ras,SEMA3E,Sfk,Shc,Sos,Trk Receptor,VAV,VAV1,VLDLR,growth factor receptor	14	12	Cardiovascular System Development and Function, Embryonic Development, Nervous System Development and Function
Pig	ACP6,ADGRB3,BCL2,CBR3,CCDC73,CFAP43,Calcineurin B,DCAF1,DECR2,GLIPR1L2,Hmgb1,ITPR,KCNQ2,LRFN4,LSR,MC2R,MC4R,MGRN1,MRAP,MRPL41,PDCD2,PPP1CA,PSMB7,RDH14,RIMS3,RUFY3,SCG3,SYN2,TRAPPC2L,UBC,UBE2T,YWHAE,ZSWIM2,ZSWIM3,miR-4758-3p (miRNAs w/seed GCCCCAC)	14	12	Endocrine System Disorders, Hereditary Disorder, Organismal Injury and Abnormalities
Pig	19S proteasome,26s Proteasome,ANKS1A,ANTXR,APC/APC2,ATF7IP2,ATP6V1D,BRDT,CREBBP,E1,Gsk3,HIST1H4J,HISTONE,Hat,Histone h4,IKK (complex),Importin alpha,MIB1,NfkB2-RelB,NuRD,PRMT7,RORC,SIPA1L1,SLC2A13,SWI-SNF,Slco1a4,TBX19,TEP1,TIP60,TIRAP,Top2,UBE2,Ubiquitin,WASP (family),polyubiquitin	10	9	Digestive System Development and Function, Embryonic Development, Organ Development
Dog	26s Proteasome,ACD,ACVR2B,CASP8AP2,Ctbp,DNAJC15,EP400,HIPK2,HISTONE,HSP,HTT,Hdac,Histone h3,Histone h4,Hsp70,Hsp90,IKZF1,KAT6B,KAT7,KDM4A,LARP1B,NFkB (complex),NLRC3,NOC4L,PCNT,PGR,PHF21A,POLI,PRMT2,SERPINB2,TRAP1,Ubiquitin,WDR33,ZNF354A,transglutaminase	41	23	Embryonic Development, Organismal Development, Endocrine System Development and Function
Dog	ADAM32,ADRB2,ANKRD13C,C3orf20,CADM2,CLEC5A,COQ10B,EXOG,EZH2,FAM117A,FBXO10,FHOD3,FSTL4,GTPase,HNF1A,HOXD12,MAS1L,OPCML,OSGEPL1,PLEKHB1,RAB3GAP2,RASGEF1C,RASIP1,RSF1,SLC22A10,SSTR4,TECRL,UBN2,VCX/VCX3A,VCX3B,ZNF155,miR-138-5p (miRNAs w/seed GCUGGUG),miR-3083-5p (and other miRNAs w/seed GGCUGGG),miR-376c-3p (and other miRNAs w/seed ACAUAGA),miR-6878-5p (miRNAs w/seed GGGAGAA)	32	19	Cardiac Arrythmia, Cardiovascular Disease, Hereditary Disorder
Dog	14-3-3,ABHD12,ADCY,ADCY9,Akt,Ampa Receptor,CNTN5,CTTNBP2,CaMKII,Calcineurin protein(s),Cg,Creb,GLI3,GRI,GRIA,GRIA1,GRIK3,Gli,LAPTM4B,Lh,MYCBP2,N-cor,NCAM2,Nfat (family),PLA2G10,PP1 protein complex group,PTK7,Pdgf (complex),Pka,Pka catalytic subunit,Pkc(s),Ppp2c,RNF130,SEMA3D,SLC6A4	23	15	Developmental Disorder, Neurological Disease, Gastrointestinal Disease
Dog	ADORA3,APP,BCAT2,CLUAP1,DECR1,DNAH1,DNAH14,DNALI1,DYNLRB2,DYNLT1,ELF2,ETFB,FOXI1,GAA,HEATR5A,HRASLS5,IFT81,Ighg2b,KIAA0586,LHFPL2,LSM6,MASTL,MGAM,NCF1,NSRP1,PRPF40B,RNPC3,SNRNP35,SORL1,SYN2,TBC1D9B,TEX2,TOM1L2,ULK4,ZNF23	23	15	Endocrine System Disorders, Hematological Disease, Metabolic Disease
Dog	AR,ARHGAP42,ATP1B2,BTNL9,CCDC178,COPE,COPG2,CUX2,DNAH1,DNAH7,GDPGP1,GH2,GNL1,GRB2,HIBCH,IARS,KCNB2,KIAA1328,MANEAL,MICAL3,MYH8,MYH9,MYOM1,PMFBP1,PRAP1,PYGB,REPS2,RLN1,RNF6,SLC7A4,SMTN,STARD10,TMEM132D,ZNF541,miR-149-3p (and other miRNAs w/seed GGGAGGG)	23	15	Cellular Function and Maintenance, Cellular Movement, Organ Development
Dog	ADSL,BRIP1,BTRC,CWC15,DUS2,FGFR1,Foxo,MDN1,METAP2,NAA15,NAA16,NTRK1,Ntrk1 dimer,PMS1,POLI,POLN,RAB7,S6K1,SBF2,SIRT1,SLC25A6,SMARCAL1,SRSF11,TIMM23B,TOMM20L,TXNL1,Tomm5,USP15,USP47,USP9Y,VWA8,Vdac,WDR12,WRN,ZNF236	23	15	Cell Death and Survival, DNA Replication, Recombination, and Repair, Connective Tissue Development and Function
Dog	1810009J06Rik/Gm2663,ADCYAP1,AQP12A/AQP12B,CALML6,CCBE1,CNOT2,CNTNAP4,EED,FAM47A,FAM47B,FAM47C,FRG1,GID4,IST1,Krt10,MKLN1,NPHP3,OTOS,PLEKHA4,PRKAA1,RANBP10,RP11_794P62,SLC10A6,SLC25A26,TCEAL8,TMEM132C,TMEM8A,USP44,VWC2,XRRA1,XYLB,ZNF484,ZNF516,miR-4640-5p (and other miRNAs w/seed GGGCCAG),miR-6762-5p (and other miRNAs w/seed GGGGCCA)	23	15	Hereditary Disorder, Metabolic Disease, Molecular Transport
Dog	ADAM9,Actin,BCR (complex),Caveolin,Collagen type I,Collagen(s),DGKI,DNASE1,DOK5,Dynamin,ERK1/2,Fgfr,Fibrinogen,IQUB,ITGB1,Integrin,LCP2,LRIG1,Laminin,Lfa-1,MAP2K1/2,NAPA,PDGF BB,PLC gamma,PLCG2,PP2A,Pak,RBM5,Rap1,SI,TAC4,TIAM1,Talin,calpain,collagen	21	14	Nervous System Development and Function, Tissue Development, Cell Morphology
Dog	ADGRB3,ADORA1,CALB2,Calmodulin,EDNRB,F Actin,FSH,Focal adhesion kinase,G protein alphai,G protein beta gamma,GALR1,GNAQ,GNB1,Gpcr,Insulin,Jnk,KIFAP3,MTORC1,Mapk,Mmp,PEMT,PI3K (complex),PLC,Proinsulin,RALGAPA2,RBM26,Ras homolog,SLC15A4,SNX19,SREBF1,Vegf,chemokine,estrogen receptor,trypsin,tubulin	21	14	Carbohydrate Metabolism, Small Molecule Biochemistry, Cardiovascular System Development and Function
Dog	CNOT4,Cyp4a14,DNTTIP2,DYNC2LI1,ELFN2,ESR1,Erk1/2 dimer,GADD45,KLHDC7B,LAMB4,Msx3,NOCT,Ncoa6,PEBP4,PKD1L3,PLEKHH2,PPARG,RNF38,S100a11,SCAND1,SCN9A,SERPINB8,SLC44A3,SPIDR,STAT6,TAF3,TAS2R38,TBXAS1,ZNF396,ZNF407,ZSWIM6,miR-1225-3p (miRNAs w/seed GAGCCCC),miR-3154 (miRNAs w/seed AGAAGGG),miR-513a-5p (miRNAs w/seed UCACAGG),p160	21	14	Lipid Metabolism, Liver Cholestasis, Molecular Transport
Dog	AMPK,ATP6V0D1,Alp,Ap1,CD3,CYP2A6 (includes others),CYP2B6,DOCK2,ENTPD1,ERK,GBF1,HSD17B14,IFN Beta,IFNGR1,IL1,IgG,IgG1,IgG2a,Igm,Immunoglobulin,Interferon alpha,LDL,MBP,NFATC3,P38 MAPK,PI3K (family),Rac,Ras,SERPINB10,SLX4,SPOP,SRC (family),STAT5a/b,TCR,Tgf beta	19	13	Drug Metabolism, Small Molecule Biochemistry, Cardiovascular System Development and Function
Dog	Atf,CDKN1A,CHADL,COL23A1,CREB1,Calcineurin B,Ck2,DEUP1,DPH5,GLIS1,HIST1H3B,HJURP,MGAT4C,MIR17HG,NPRL2,NXF1,Nolc1,Npm,PARN,PDXK,PNMT,PPFIBP1,PPM1H,Ptprd,RAI1,RBFOX1,SLC10A7,STARD10,TPGS2,Top2,WDR13,ZNF19,ZNF599,miR-6756-5p (and other miRNAs w/seed GGGUGGG),mir-192	17	12	Cellular Assembly and Organization, Cell Cycle, Cell Death and Survival
Dog	ADAM29,C9orf3,CLK4,CUL9,DDX53,DHODH,DNAJC4,Dgk,EGFR,EGFR ligand,F3,F3-F7,F5,FBXO15,HHAT,KEL,LRRC36,MED13L,MRPL41,MT1L,PARD6G,Patched,SCAMP1,SERCA,SLC16A7,SOX2,THADA,TP53,TRMT11,Ttf1,USP24,VWCE,miR-336-3p (and other miRNAs w/seed CUGGAUU),miR-7113-5p (and other miRNAs w/seed CCAGGGA),mir-140	15	11	Cancer, Neurological Disease, Organismal Injury and Abnormalities
Dog	AGPS,ANKAR,ANKRD17,CALU,CLCC1,DEPDC1B,EMC3,FOS,GRAMD1A,IQCB1,Krt2,MRGPRX3,MRPL16,NBEAL1,NSDHL,NUCB2,Nisch,PGRMC2,RAMP3,RBM6,RPN1,SDF2L1,SEMA3E,SIL1,SLC13A1,SPCS3,STT3B,TAOK1,TCTN1,TCTN3,TMEM184C,TMEM67,UGGT1,ZPBP,miR-199a-3p (and other miRNAs w/seed CAGUAGU)	13	10	Developmental Disorder, Hereditary Disorder, Neurological Disease
Rabbit	ABCB11,ADAM23,AIFM2,ATP2B1,Cg,DUSP6,ERK1/2,FOXO4,FSH,GAD1,GJB1,HS6ST2,Histone h3,Insulin,Lh,MAGED2,MED12,MED14,NODAL,NOSTRIN,NTN4,PCSK6,Pka,RNA polymerase II,SCN1A,SCN7A,SCN9A,SRSF6,ST8SIA4,TCF,TLK1,TRO,Vegf,WDHD1,voltage-gated sodium channel	53	24	Connective Tissue Disorders, Inflammatory Disease, Inflammatory Response
Rabbit	2' 5' oas,AIM2,ALAS2,ATP6AP2,Akt,CD3,CLEC4C,EIF4EBP2,FAIM,FASTKD1,FHL5,HISTONE,HUWE1,IL2RG,INSRR,IkB-NfkB,Il12 receptor,Il15r,Immunoglobulin,Interferon alpha,KYNU,LRP2,METTL8,MT3,NFkB (complex),NLGN3,PFKFB1,PPA1,SAR1A,SOCS4,SSB,Slfn1,TAC4,Tnfrsf22/Tnfrsf23,UFL1	31	16	Cell-To-Cell Signaling and Interaction, Nervous System Development and Function, Hereditary Disorder
Rabbit	ACADSB,CCDC39,CUL3,CXorf38,EGFR,FN3KRP,FXR1,G6PC2,GRIK2,IFT43,KLHL15,KLHL17,KLHL23/PHOSPHO2-KLHL23,KLHL41,NCL,NT5DC2,NTPCR,PELO,POC1B,PPIG,PPTC7,PRUNE2,TARS2,THADA,TRPV3,TTC21B,UBAP2,UBR3,USP51,USP9Y,UTP15,VPS13A,WDR19,miR-203a-3p (and other miRNAs w/seed UGAAAUG),miR-545-3p (miRNAs w/seed CAGCAAA)	28	15	Connective Tissue Disorders, Dermatological Diseases and Conditions, Developmental Disorder
Rabbit	AAMDC,ALLC,APEX2,APP,ARHGAP15,CCDC28B,CTDSP2,DCAF17,DDIAS,DHRS9,DNAJC19,DNAJC4,DUSP21,GALNT3,GALNT5,GORASP2,HINT3,HRASLS,IFNG,KDM1A,KLHL32,METAP2,ORM2,PALD1,PGLYRP2,POMZP3,PP2D1,RDH8,TMA7,TP53,Ttf1,ZFX,ZMYM3,ZNF81,miR-27a-3p (and other miRNAs w/seed UCACAGU)	24	13	Cell-To-Cell Signaling and Interaction, Inflammatory Disease, Inflammatory Response
Rabbit	ADGRD2,BCOR,COL13A1,CSTF2T,ESR1,GPR139,GPR142,GPR148,GPR149,GPR150,GPR152,GPR157,GPR27,GPR31,GPR33,GPR63,GPR75,Gpcr,HIF1A,ITGB1BP2,LRRC20,MAPK1IP1L,MAS1L,MBNL3,MMP3,NPFFR1,TAAR2,TAAR8,VN1R2,VN1R4,VN1R5,ZDBF2,ZNF182,miR-17-5p (and other miRNAs w/seed AAAGUGC),p85 (pik3r)	19	11	Organ Development, Reproductive System Development and Function, Cardiovascular System Development and Function
Rabbit	CCDC134,CCDC173,CERS6,CSK,ERICH2,FOXO1,Gk,H2AFY2,ITIH2,ITIH6,JOSD2,KLF7,MUC16,NCF1C,NDUFAF4,NSUN5,PAFAH2,POU5F1,RFC1,SIPA1L2,SLC14A2,SNW1,TCHH,TMEM176B,TNF,TTC14,TYSND1,UBC,USP16,USP34,USP44,USP9Y,Ube3,XIRP2,miR-3130-5p (and other miRNAs w/seed ACCCAGU)	19	11	Cell-To-Cell Signaling and Interaction, Cellular Growth and Proliferation, Connective Tissue Development and Function
Cattle	ADAM2,ADAMTS13,Ampa Receptor,Ap1,CAV1,CAV2,CDH1,Cyclin A,ERBB4,ERK1/2,Fgf,IL12 (complex),Immunoglobulin,KIT,LRP1B,MAFK,MITF,Mek,Metalloprotease,NECTIN3,NPTX1,NRG4,PCDH18,PDGF BB,PI3K p85,ROBO1,SEMA6A,SLC6A1,SRC (family),STAT5a/b,Secretase gamma,ULBP3,caspase,estrogen receptor,p85 (pik3r)	40	18	Cell-To-Cell Signaling and Interaction, Cellular Assembly and Organization, Cellular Development
Cattle	ADCY,AMPK,ANK1,Akt,CACNA1C,CHD1,Cg,Creb,DBI,DSCAM,ERK,Focal adhesion kinase,Histone h3,Hsp70,Hsp90,Insulin,Jnk,LIN28B,Mapk,NFkB (complex),NR2F2,NRXN1,P38 MAPK,PI3K (complex),PP2A,Pkc(s),Ras,SETMAR,SPTAN1,STK10,Sos,Spectrin,TNFRSF9,Tgf beta,Vegf	24	12	Cardiovascular Disease, Cell Cycle, Cell Death and Survival
Cattle	AMPD1,ASTN2,CUL1,FAM173A,GRIK3,Grik,HDAC1,HPCA,HS3ST4,HTT,Hd-neuronal intranuclear inclusions,KDM1A,LMTK3,MAGEB18,Mta,NPAS3,PEX7,PIGF,PPP1CA,PPP1R14D,PPP1R37,PRPF40B,PRR16,RNF144B,RPL10L,Rcor3,SLC35D1,SNRPD1,TMEM132D,TP53,UNC93A,ZNF827,miR-291a-3p (and other miRNAs w/seed AAGUGCU),miR-4283 (miRNAs w/seed GGGGCUC),mir-373	21	11	Cancer, Organismal Injury and Abnormalities, Reproductive System Disease
Cattle	APP,ATL1,DENND1C,DUSP15,DUSP21,DUSP28,ELAVL1,EMC2,EPOR dimer,ER-α-Estradiol,FAK-Src,FAM172A,FBXO6,FCRL3,FCRL4,GSN-PI3K-PIP2-Src,LAMC3,MT-ND3,NDUFB1,NTRK1,NUDT9,NUP62CL,OLIG1,PP2D1,PTPN11,PTPN6,SMIM11A,SRC,TAOK1,TBCB,TCEAL8,TM2D1,TREML1,VWDE,ZNF521	19	10	Cellular Development, Cellular Growth and Proliferation, Nervous System Development and Function
Cattle	ADGRF1,Actin,CLCA3P,COBL,DUSP13,EP300,ERK1/2,EYA1,GLP2R,GPR176,GPR6,GPR63,GPR75,GPR78,HAMP,HCRTR1,HCRTR2,HULC,LMNA,Lamin,MC1R,NPFFR2,NTSR2,Ntp,OVGP1,P2RY10,RXFP3,SLC41A2,SMARCA4,TAS1R1,TAS2R14,TAS2R16,TFCP2L1,TIF2-NCOA1-p300-PCAF-CBP,XPO6	14	8	Behavior, Neurological Disease, Psychological Disorders
Horse	14-3-3,26s Proteasome,AKAP1,ALK,AMBRA1,AMPK,Ap1,BRAF,DCC,EEA1,ERK1/2,FAF1,FANCA,GAK,Hsp70,JAM3,MAP2K1/2,MAP3K4,MAPK10,MTORC1,Mek,NCAPD3,NUMB,PIK3C3,PP2A,PPP2CA,PRKAA,PRKCZ,Ppp2c,Rab5,Ras,Sapk,TRIO,caspase,cytochrome C	35	18	Cell Death and Survival, Lipid Metabolism, Molecular Transport
Horse	ACTA1,ASAP1,Actin,Akt,CACNA1D,Calmodulin,Ck2,ERK,FCHSD2,Focal adhesion kinase,Histone h3,Histone h4,Insulin,JPH3,LDL,MYBPC1,Mapk,N-cor,NR3C2,NTM,OPCML,PDE4DIP,PDE5A,PI3K (complex),PRMT3,Pdgf (complex),Pka,SEC24A,SKI,STAB1,Tgf beta,VRK1,WASF3,estrogen receptor,tubulin	33	17	Cell-To-Cell Signaling and Interaction, Nervous System Development and Function, Cardiac Dysfunction
Horse	AAAS,ABCB10,ALDH16A1,ALDH1L2,API5,ARL6IP1,Ahr-aryl hydrocarbon-Arnt,B3GLCT,CFP,COPG2,CRTC3,ELAVL1,EWSR1,HEATR5B,IGSF3,KEL,KIAA0556,LCLAT1,LPCAT4,LSM14A,MSI2,NIPBL,NTRK1,NUP133,PUS7,SEC24A,SMARCA4,STXBP6,SUPV3L1,THYN1,TUBA1A,TULP2,VPS26B,XPO1,ZSWIM8	28	15	Cellular Assembly and Organization, Cancer, Hematological Disease
Horse	ACAC,AIFM2,ANKDD1A,AR,CDKL3,CNTN6,Cox5b,Cytochrome bc1,DNA-methyltransferase,DYRK3,FBXO15,FOXJ3,GLTSCR2,MIR124,NENF,NINJ1,PDRG1,PHF20,POP1,Pbsn,RBM34,S6K1,SCPEP1,SEC63,SIRT1,SLC43A1,SUMO,SUMO-Ubc9 E2,TCTN1,TP53,UBE2B,Ube3,ZC3H3,miR-6756-5p (and other miRNAs w/seed GGGUGGG),mir-199	25	14	Cell Cycle, Embryonic Development, Cancer
Horse	ABCA10,ACAD8,ASTN1,C1QTNF12,CACNA1S,CCDC159,CEBPA,CILP2,COIL,CPQ,D1Pas1,DDX18,DNAH7,ERVMER34-1,EXPH5,GRID1,IGSF9B,KCNK10,KIAA1257,KIAA1549,MROH9,NT5DC2,PHF2,PSMB7,REC114,TEX28,THG1L,TMEM160,TMEM238,UBC,WNK2,ZNRD1,miR-149-3p (and other miRNAs w/seed GGGAGGG),miR-4286 (miRNAs w/seed CCCCACU),miR-4779 (miRNAs w/seed AGGAGGG)	23	13	Cell-To-Cell Signaling and Interaction, Cellular Growth and Proliferation, Embryonic Development
Horse	ACAT2,ACSF3,AMN,BAG3,CDK5RAP1,COL22A1,COL6A6,DNAH1,DNAH10,DNAH14,DNAH2,DNAH6,DNAH8,DNAH9,DNAL1,DPEP3,DYNLT1,GPATCH3,GPR119,ISYNA1,KLHDC4,MARCH10,MATN2,P3H2,PCP2,PNISR,SFTA2,SGCD,SLC7A3,SMG6,URB2,VDAC1,miR-4310 (and other miRNAs w/seed CAGCAUU),miR-6825-5p (and other miRNAs w/seed GGGGAGG),miR-6846-5p (and other miRNAs w/seed GGGGGCU)	21	12	Cancer, Dermatological Diseases and Conditions, Organismal Injury and Abnormalities
Horse	ABCA5,ATF6,Act1,Androgen-AR,Atf,COMMD1,FBXO31,Fetal Hemoglobin,IL22R1-IL10R2,Igkv1-117,IkB-NfkB,Il15r,Il8r,Jnk,LMF1,MBTPS,MIP1,Mapk kinase,NFkB (complex),NID2,NR4A1,NfkB1-RelA,P38 MAPK,PPM1D,Pkc(s),RHPN1,Rac,Ras homolog,SKP1,TEAD,TRAF1-TRAF2-TRAF3,Taok2,Tnfrsf22/Tnfrsf23,Vegf,apyrase	12	8	Dermatological Diseases and Conditions, Hereditary Disorder, Organismal Injury and Abnormalities
Cat	AK1,APEH,BARD1,BCAP31,BRCA1,CHMP4B,Ck2,CSPP1,DACT1,DUSP19,E2f,FANCB,Hdac,JMJD1C,Jnk,KIF22,LATS2,LIMD1,LSM3,MRPL11,NOLC1,PARP,PITRM1,PPFIBP1,PPP1R13B,PRR11,RNPC3,RSL1D1,RUBCN,SLC39A7,THUMPD1,TP53BP1,UVRAG,XPC,ZNF622	57	30	Cell Morphology, Cellular Assembly and Organization, DNA Replication, Recombination, and Repair
Cat	14-3-3,Akt,Alpha catenin,ANKRD50,AURK,Cadherin,CD93,CDH6,CG,DAPK1,EDC3,FSH,HEATR5B,INPP4B,JHY,KIF1C,Lh,LRRC32,MVK,N-cor,NOSTRIN,NOTCH2,PLA2G3,PLAC1,PLIN3,PLPP1,RHBDD1,SCRIB,SDK2,STK11IP,STS,SYNM,THBS2,VEZT,ZFAT	46	26	Cancer, Organismal Injury and Abnormalities, Reproductive System Disease
Cat	ANKRD2,BRAF,CEP97,Cofilin,CROCC,CTTN,ERK1/2,ETV4,FCMR,GPRIN2,HMMR,ITGA2B,ITGA9,ITPR,ITPR3,KRIT1,Mek,METTL8,MYO15A,N-Cadherin,NEK1,NRG2,PP1 protein complex group,PP2A,PRKAA,PRKAG1,PRKG2,PTPRR,PUSL1,Rap1,SHC4,SMG1,Sos,SPATA7,WDR62	43	25	Cancer, Gastrointestinal Disease, Organismal Injury and Abnormalities
Cat	ACOT11,ACOT13,ACOT8,acyl-CoA hydrolase,BPI,CD27,COL6A3,CYP27B1,FGA,Growth hormone,HADH,HDL,HDL-cholesterol,hemoglobin,Histone h4,IL1,KYNU,LCAT,LDL,MYLK3,NFkB (complex),NFKBIZ,Nr1h,PML,Pro-inflammatory Cytokine,Rxr,S100A12,SEC24A,SLCO1A2,SREBF1,T3-TR-RXR,TF,TRPV6,WWC1,ZNF555	36	22	Lipid Metabolism, Nucleic Acid Metabolism, Small Molecule Biochemistry
Cat	Ap1,BCR (complex),C16orf71,CD48,CLEC5A,cytokine,Dynamin,EPHB4,ERK,FER,Ifn,IFN Beta,IFN type 1,Ige,IgG,IL12 (complex),Interferon alpha,ISG15,JAK,LAP3,MARVELD3,MERTK,NFAM1,Nfat (family),PARVG,Pdgf (complex),PLA2,PLA2G2E,PLC gamma,PTK,SCN9A,snRNP,Tgf beta,TMEM71,TYK2	21	15	Cell Death and Survival, Cell-To-Cell Signaling and Interaction, Inflammatory Response
Cat	2-methylhexanoyl-coenzyme A,ABCF3,Acox,ACOX2,ACOX3,ANKRD49,C11orf54,C19orf44,C1orf109,CBY2,CEP95,CHIC2,FKBPL,GGT6,HNF4A,HNF4α dimer,INHBC,INHBE,LSM4,MTRF1,PAFAH2,palmitoyl-coenzyme A,PPIL2,PPRC1,PRICKLE4,RBP2,RBP5,RTP3,SCP2,SPATA5L1,SUN3,TOE1,TRAPPC13,TRIM42,ZC2HC1C	21	15	Lipid Metabolism, Nucleic Acid Metabolism, Small Molecule Biochemistry
Cat	ADGRA3,AR,CAGE1,CCDC70,DENND5A,DNTTIP2,DQX1,EHBP1L1,FAM131B,GEMIN7,GOLGA1,HEPH,MED12L,MYO9A,MYO9B,NLRP10,NRAS,PCDH11X,PPFIA1,PPFIBP2,PPIP5K1,PSPH,PTPRJ,RABL3,RELL1,SBNO2,SIAE,SLCO3A1,SPATA21,STYXL1,TDRD9,TRIM25,TSTD2,TULP4,U90926	21	15	Cancer, Endocrine System Disorders, Organismal Injury and Abnormalities
Cat	ADGRD1,ADGRD2,ADGRF4,C3AR1,C5,C8B,CCPG1,CENPM,COL9A3,EGFR,ESR1,Gpcr,GPR148,GPR150,GPR152,GPR153,GPR174,GPR82,HSPA13,Htr1e,MAS1L,MORC1,NPFFR1,NR3C1,OXGR1,PCDHB4,RRH,SENP5,SLC22A13,SLC22A18,SLC35F5,SLC39A8,SPINT1,VN1R4,XCR1	21	15	Cardiovascular Disease, Cell-To-Cell Signaling and Interaction, Hematological Disease
Cat	26s Proteasome,ADAM18,Adam24,Adam26a/Adam26b,ADAM29,Adam4/Gm4787,Adam5,Adam6a,ADAMDEC1,Adamts19,Calmodulin,CBX2,CENPE,DNAJB9,FAT4,FBXO28,HISTONE,Histone h3,IgG1,IL12 (family),Immunoglobulin,Insulin,IPO4,IQCB1,KIRREL2,Metalloprotease,NEK4,P38 MAPK,PJA2,Pka,Proinsulin,SMG6,SRRM2,Ubiquitin,ZZEF1	20	14	Cardiovascular Disease, Connective Tissue Disorders, Developmental Disorder
Cat	APP,Beta Secretase,C3orf62,CAVIN4,cholesterol,ECHDC1,endocannabinoid,ENTPD7,folic acid,GALR3,GPR12,GPR15,GPR3,GPR6,GPR61,GPR78,GPR85,HINT2,IFT81,LPAR3,MRPL52,OR4D6,P2RY13,PRLHR,RBM11,RXFP3,SLC25A38,SLC46A1,Soat,STARD10,STARD5,SURF2,UBXN10,UTS2R,ZSCAN16	20	14	Lipid Metabolism, Molecular Transport, Small Molecule Biochemistry
Cat	ADAMTS13,Alp,AMACR,AMPK,ARHGAP26,calpain,CASP7,caspase,CD3,CNGA2,Collagen(s),Creb,F Actin,Focal adhesion kinase,Gpcr,GRHL3,GRIA2,HSD3B7,Hsp90,Mapk,MTORC1,OPTC,PDGF BB,PI3K (complex),Pkc(s),PRX,Rac,RAS,RNA polymerase II,SRC (family),TCR,Vegf,WIPF2,WIPF3,ZMYND10	18	13	Developmental Disorder, Gastrointestinal Disease, Hepatic System Disease
Cat	ARHGEF26,BCAS1,BICDL2,CASK,CYB5R1,Diaph2,DLG1,DYNLL1,FRMD7,Guk,HCN1,HCN2,HEPACAM2,KCNJ4,MARCHF2,MARCHF3,Pcnt,PLAC8L1,PTPRS,Ptprt,SLCO1C1,SPHKAP,TMEM59L,UBC,USP27X,USP31,USP35,USP38,USP40,USP45,USP6,WDR90,WFDC8,ZFYVE19,ZNF780B	18	13	Ophthalmic Disease, Organismal Injury and Abnormalities, Post-Translational Modification
Cat	ADGRE2,ADGRE3,ADGRG2,Cadherin (E,N,P,VE),CDH6,CEP68,CTNNB1,CTNNβ-CDHE/N,CUL1,DKK4,ECRG4,FBXL22,FLACC1,GPR1,GPRC5A,GRSF1,HOXA9,HSPA9,IGHMBP2,ITGBL1,LAMC2,LILRA5,LRRC36,MAP7D2,MT1L,NUDT7,PRDM1,Retinoic acid-RAR,RNASE6,S100A8,Scf Trcp beta,SLC17A9,SRC,tretinoin,ZNF436	18	13	Cancer, Cell Morphology, Organismal Injury and Abnormalities
Cat	APOBEC4,ASB11,BTBD6,C22orf31,CELA3A,Ces1e,CIB4,CLDN17,CUTA,FBXO7,GPATCH8,INKA2,INPP5F,INPP5J,LIAS,PFN1,PHLDB3,PPP1R17,PPP2R5D,protoporphyrin IX,PSMA,PSMC3,RNF19A,RNF43,selenomethionine,SEPTIN10,SOD1,STKLD1,SWSAP1,TP53,TXNRD2,TXNRD3,UBB,Ube3,ZNF385A	16	12	Drug Metabolism, Neurological Disease, Protein Synthesis
Cat	ADGRF3,ATXN7L1,CCDC38,ELAVL1,ENKUR,EP300,ETS1,FN3K,GAPDH,GPR142,GPR157,GPR162,GPR27,GPR61,GPR62,GPR75,H2BC21,HECA,Klre1,MFSD14A,NPFFR2,OTOF,phospholipid,PLPP4,PLPP5,PTEN,QRFPR,RCSD1,RIMKLA,SERINC3,STAT5A,TCEAL3,TRPC1,TSPAN31,WDR17	16	12	Cancer, Organismal Injury and Abnormalities, Reproductive System Disease
Cat	ADAMTS9,ADAMTSL3,Adducin,ALDH16A1,ARHGAP9,ARMCX5-GPRASP2/GPRASP2,C5orf60,cAMP-Gef,CANX,CATIP,CDC42BPG,DIPK1A,DPEP3,FBN3,FN1,FUT10,Integrin alpha 2 beta 1,KRT26,KRT28,KRT40,methylamine,MIR320,MTIF2,NAPRT,PIGW,RAC1,RBM41,RNF123,SERPINF2,SH2D5,SNX31,SPTBN5,TRIM43/TRIM43B,TXN2,VEGFA	16	12	Cardiovascular System Development and Function, Cell Morphology, Cellular Movement
Cat	CELA1,HAMP,HDAC6,HPS5,KIF27,MIIP,NUDT15,PCNA,RELA,SENP7,SERPINA1,STAT3,SYTL1,T2r,TAS2R1,TAS2R10,Tas2r102,Tas2r105,Tas2r107,TAS2R14,TAS2R19,TAS2R3,TAS2R30,TAS2R38,TAS2R39,TAS2R4,TAS2R40,TAS2R42,TAS2R43,TAS2R45,TAS2R46,TAS2R5,TAS2R50,TAS2R9,TEX14	12	10	Behavior, Cell-To-Cell Signaling and Interaction, Hereditary Disorder
* Score=-log10(P value), where, P value is the probability of finding f or more focus molecules in a set of n genes randomely selected from the Global Molecular Network when it is assumed that there are n genes in the network and f of them are focus molecules
#The terms highlighted with red font indicate those related to neurological processes or behaviors

## Sheet: Table S9
Species	Source	Function	Genes
Chicken	This study	Nervous System Development and Function	ALS2,COL25A1,ATP2B2,FGFR1,DPYSL2,AQP4,GRIK2,FEZ1,DPYSL3,GSK3B,NF1,RELN,ERC2,GAS7,NPAS3,GFRA2,SEMA3A,KCNMA1,NETO1,PLAT,SLC17A6,CDH8,PPT1,PCLO,MFSD2A,TENM4,KAT6A,EPB41L1,OMG,SLC6A5,TRPC5,TACC1,KCNQ3,NOVA1,PLXND1
		Neurological Disease	ALS2,ATP2B2,GSK3B,AQP4,EPB41L1,PLAT,FGFR1,NPAS3,GFRA2,BCL11A,DEGS2,KCNMA1,NF1,ZC4H2,SLC6A5,KAT6A,REEP2,GRIK2,MFSD2A,ERLIN2,KCNQ3,COL25A1,ANO3,RELN,TENM4,TMEM237,PPT1,PCLO,SEMA3A,TCTN3,CSMD1,SLC17A6,CDH8,DPYSL2,DPYSL3,DAAM2,CSMD3,ERC2,NELL1,TRPC5,NOVA1
		Semaphorin Signaling in Neurons	DPYSL2,SEMA3A,DPYSL3
		Reelin Signaling in Neurons	FGFR1,GSK3B,RELN
		Axonal Guidance Signaling	DPYSL2,SEMA3A,FGFR1,GSK3B,PLXND1
		Glutamate Receptor Signaling	SLC17A6,GRIK2
		Neuropathic Pain Signaling In Dorsal Horn Neurons	FGFR1,KCNQ3
		Neurotrophin/TRK Signaling	FGFR1
		Literature search	TMEM230,NAPG,MCHR1,AAK1,ATP2B4,CHANK1,CADM2,CDH12,CHANK2,DLGAP4,EFHC2,FAM19A5,FAR-2,HIAT1,KIF6,NECAB2,PCDH10,TSNARE1
Pig	Re-identified selective sweep genes	Nervous System Development and Function	ANK3,ARL6,BAG6,DLG5,DUOX2,EIF2B5,FRS2,GLDN,HIF1A,IFT140,IGF1R,MAPK1,MAPK9,MYO5A,NCKAP1,NR6A1,NTRK3,PDGFC,PTPRS,SATB2,SEMA3E,SEMA3F,SLC23A1,STK3,TRPC4,TSC2,VLDLR,VWC2
		Neurological Disease	ALDH18A1,ANK3,ANO3,ARL6,ATXN2,BAG6,CADPS2,CCT2,CD36,CEP152,CFLAR,CKAP2L,CLPP,CNNM2,CR1,CREBBP,CSN3,DCK,DEPDC5,DNAJC1,EIF4A2,FAF1,IGF1R,IL1A,MAPK1,MAPK9,MC2R,MTMR2,NR6A1,NT5C2,NTRK3,PATZ1,PCDH15,PDGFC,PGR,PIK3C2G,PKD1,PLA2G6,PODXL,POLE2,PRRC2A,PTPRS,SALL2,SATB2,SEMA3F,SLC1A1,SLC4A4,SPRED1,TCTN3,TMCO1,UNC13C,VLDLR,
		nNOS Signaling in Neurons	PRKCH,
		Agrin Interactions at Neuromuscular Junction	MAPK1,MAPK9
		Neuregulin Signaling	PICK1,MAPK1,PRKCH
		fMLP Signaling in Neutrophils	FRS2,MAPK1,PRKCH,PIK3C2G
		CMP-N-acetylneuraminate Biosynthesis I (Eukaryotes)	CMAS,
		CREB Signaling in Neurons	FRS2,MAPK1,CREBBP,PRKCH,PLCL1,PIK3C2G
		Semaphorin Signaling in Neurons	LIMK2,ARHGEF12,MAPK1
		Neuropathic Pain Signaling In Dorsal Horn Neurons	FRS2,MAPK1,PRKCH,PLCL1,PIK3C2G
		Reelin Signaling in Neurons	VLDLR,FRS2,ARHGEF12,MAPK9,PIK3C2G
		Neurotrophin/TRK Signaling	FRS2,MAPK1,NTRK3,CREBBP,SORCS1,PIK3C2G
		Synaptic Long Term Potentiation	MAPK1,CREBBP,PRKCH,PLCL1
		Synaptic Long Term Depression	IGF1R,MAPK1,PLA2G6,PRKCH,PLCL1
		Glutamate Receptor Signaling	PICK1,SLC1A1
		Axonal Guidance Signaling	SEMA3E,LIMK2,FRS2,ARHGEF12,SEMA3F,MAPK1,NTRK3,PRKCH,PAPPA2,PLCL1,PIK3C2G,PDGFC
		Semaphorin Signaling in Neurons	LIMK2,ARHGEF12,MAPK1
		Literature search	CACNA2D1,CENPH,GATA6,PARP2,WAPL,ASS1
Dog	Re-identified selective sweep genes	Nervous System Development and Function	ABHD12,ADAM9,ADORA1,BTRC,CNTN5,CUX2,DYNC2LI1,EDNRB,ENTPD1,FOXI1,GALR1,GLI3,GNAQ,GRIA1,HIPK2,HTT,IFNGR1,IKZF1,ITGB1,KIFAP3,LRIG1,MBP,MYCBP2,NCAM2,NFATC3,NOCT,PGR,PLA2G10,RAI1,RBFOX1,SEMA3D,SLC6A4,TIAM1,ULK4,ZNF354A
		Neurological Disease	ABHD12,ADAM9,ADCY9,ADGRB3,ADORA1,CALB2,CASP8AP2,CLK4,CNTN5,CUX2,DHODH,EDNRB,ENTPD1,FOXI1,GBF1,GLI3,GNAQ,GNB1,GRIA1,HIPK2,HTT,IARS,IFNGR1,KAT6B,KIAA0586,KIFAP3,LRIG1,MBP,MED13L,MYCBP2,NAPA,NCAM2,NFATC3,NLRC3,PCNT,PGR,PTK7,RAI1,RBFOX1,RNF38,SBF2,SEMA3D,SI,SIL1,SLC22A10,SLC6A4,TAOK1,TCTN3,ULK4,ZNF516,ZNF599
		Synaptic Long Term Potentiation	GNAQ,GRIA1,PLCG2
		Synaptic Long Term Depression	GNAQ,PLA2G10,GRIA1,PLCG2
		Glutamate Receptor Signaling	GRIA1,GNB1,GRIK3
		Reelin Signaling in Neurons	ITGB1,
		Agrin Interactions at Neuromuscular Junction	ITGB1,
		Semaphorin Signaling in Neurons	ITGB1,
		fMLP Signaling in Neutrophils	NFATC3,GNB1
		Neuropathic Pain Signaling In Dorsal Horn Neurons	GRIA1,PLCG2
		Neuregulin Signaling	ITGB1,PLCG2
		CREB Signaling in Neurons	GNAQ,GRIA1,GNB1,GRIK3,ADCY9,PLCG2
		Axonal Guidance Signaling	ADAM9,NFATC3,C9orf3,GNAQ,ITGB1,GNB1,GLI3,SEMA3D,GLIS1,PLCG2
		Semaphorin Signaling in Neurons	ITGB1,
		Literature search	CYP2B6,DNASE1,TAS2R38
Rabbit	Miguel Carneiro et al.,2014 Science	Nervous System Development and Function	ATP6AP2,COL13A1,EIF4EBP2,GAD1,GJB1,GRIK2,LRP2,MED12,NLGN3,PCSK6,SCN1A,SCN9A,ST8SIA4,VPS13A
		Neurological Disease	ADAM23,ATP2B1,ATP6AP2,BCOR,COL13A1,DCAF17,DUSP6,EIF4EBP2,GAD1,GALNT3,GJB1,GRIK2,H2AFY2,HUWE1,LRP2,MAGED2,MED12,NLGN3,PCSK6,PFKFB1,SCN1A,SCN7A,SCN9A,ST8SIA4,UBR3,VPS13A,ZFX,ZMYM3,ZNF81
		Glutamate Dependent Acid Resistance	GAD1
		Glutamate Degradation III (via 4-aminobutyrate)	GAD1
		Calcium Transport I	ATP2B1
		Gene associated with recessive mental retardation in humans(From this literature)	GRIK2
Cattle	Saber Qanbari et al., 2014 Plos Genetics	Nervous System Development and Function	ATL1,CDH1,DBI,DSCAM,ERBB4,EYA1,GRIK3,KIT,LAMC3,LIN28B,MAFK,NPAS3,NPTX1,NR2F2,NRXN1,OLIG1,PEX7,ROBO1,SEMA6A,SLC6A1,SPTAN1,ZNF521
		Neurological Disease	ADAMTS13,ATL1,CACNA1C,CDH1,COBL,ERBB4,EYA1,GRIK3,KIT,LAMC3,LIN28B,LRP1B,MC1R,MITF,NPAS3,NPTX1,NRXN1,OLIG1,ROBO1,SLC6A1,SPTAN1,TAOK1
		Neuregulin Signaling	ERBB4,NRG4
		Axonal Guidance Signaling	ADAMTS13,ADAM2,SEMA6A,ROBO1
		Brain development and neurobehavioral functioning (From this literature)	TMEM132D,CACNA1C,NRXN1,NPAS3,GRIK3,OLIG1,LAMC3,ATL1
Horse	Mikkel Schubert et al., 2014 PNAS	Nervous System Development and Function	ALK,ASTN1,BRAF,CACNA1D,CDK5RAP1,CDKL3,CNTN6,COMMD1,DCC,EEA1,FBXO31,FOXJ3,GAK,GRID1,IGSF9B,JAM3,JPH3,MAPK10,NIPBL,NR3C2,NTM,NUMB,OPCML,PPP2CA,PRKCZ,PTPN4,TCTN1,TRIO,WASF3
		Neurological Disease	ACTA1,BRAF,CACNA1D,CNTN6,COL22A1,DCC,FAF1,FBXO31,FCHSD2,GNPTAB,GRID1,JAM3,JPH3,KIAA0556,MYBPC1,NR3C2,PCSK5,PIK3C3,PPM1D,PRKCZ,TCTN1,VRK1
		NGF Signaling	PIK3C3,MAPK10,TRIO,MAP3K4,PRKCZ
		Neural growth, axon and glial guidance, synapse plasticity, neurogenesis, neurological disorders (From this literature)	NINJ1,NTM,MATN2,DCC,ASTN1,DLGAP1,ALK,NUMB,B3GALTL,GNPTAB,NIPBL,VDAC1
Cat	Michael J. Montague et al, 2014 PNAS	Nervous System Development and Function	DCC,GRIA1,GRIA2,BRAF,SCN9A,XPC,PTPRS,LATS2
		Neurological Disease	ZFYVE19,TXNRD2,TF,SYNM,SRRM2,SPINT1,SPATA21,SHC4,SCN9A,PSPH,PRX,PRKG2,PRKAG1,PRICKLE4,OR2B11,NOTCH2,MYO15A,MORC1,MIIP,MERTK,LRRC32,KRIT1,GPRIN2,GPR133,FBN3,ETV4,CROCC,CD93,CD48,C2orf40,C16orf71,C11orf63,BRCA1,BRAF,ADAMTS13
		Axonal Guidance Signaling	ADAMDEC1,ADAMTS13,DCC,EPHB4,PITRM1,PRKAG1
		Synaptic Long Term Depression	GRIA1,GRIA2,ITPR3,LCAT,PLA2G2E,PLA2G3,PRKG2,SLC39A7
		Synaptic Long Term Potentiation	GRIA1,GRIA2,ITPR3,PRKAG1
		Neuronal connections ,synaptic circuitry and Neurotransmitter (From this literature)	GRIA2,NPFFR2,PCDHB4,GRIA1,PCDHA1,DCC,ARID3B,PLEKHH1

[truncated: 5 more sheets: Table S10, Table S11, Table S12, Table S13, Table S14]
